# Supplementary material for: A New Chromosomal Phylogeny Supports the Repeated Origin of Vectorial Capacity in Malaria Mosquitoes of the Anopheles gambiae Complex
Source: PLoS Pathog. 2012 Oct 4;8(10):e1002960. doi: 10.1371/journal.ppat.1002960 (PMC3464210; doi:10.1371/journal.ppat.1002960)
Supplement: Table S1 — The BLASTN search of An. merus mate-paired sequencing reads detects the 2Ro and 2La inversion breakpoints in the An. gambiae AgamP3 assembly genome. (XLSX) [file ppat.1002960.s008.xlsx]

## Sheet: Chromosome-2
Table S1. The BLASTN search of An. merus mate-paired sequencing reads detects the 2Ro and 2La inversion
breakpoints in the An. gambiae AgamP3 genome assembly.
Mate pair reads of An. merus used as a query	Arm	Similarity, %	Length, bp	Start, bp	End, bp	E-value	Score
HWUSI-EAS1798_0009:1:52:11147:3499#0/2	2L	100	36	20529192	20529227	1e-12	71.9
HWUSI-EAS1798_0009:1:52:11147:3499#0/1	2L	100	36	42166099	42166134	1e-12	71.9
HWUSI-EAS1798_0009:3:2:2389:7059#0/2	2L	100	36	20528754	20528789	1e-12	71.9
HWUSI-EAS1798_0009:3:2:2389:7059#0/1	2L	100	36	42166239	42166274	1e-12	71.9
HWUSI-EAS1798_0009:2:83:13496:4500#0/1	2L	100	36	42163587	42163552	1e-12	71.9
HWUSI-EAS1798_0009:2:83:13496:4500#0/2	2L	100	36	20523449	20523414	1e-12	71.9
HWUSI-EAS1798_0009:1:99:16651:15259#0/1	2L	97.14	35	42163950	42163916	1e-09	61.9
HWUSI-EAS1798_0009:1:99:16651:15259#0/2	2L	100	36	20522916	20522881	1e-12	71.9
HWUSI-EAS1798_0009:3:97:18698:15178#0/1	2R	100	36	9484044	9484009	1e-12	71.9
HWUSI-EAS1798_0009:3:97:18698:15178#0/2	2R	97.22	36	29836958	29836923	3e-10	63.9
HWUSI-EAS1798_0009:3:2:1124:2059#0/1	2L	100	36	20528965	20529000	1e-12	71.9
HWUSI-EAS1798_0009:3:2:1124:2059#0/2	2L	100	36	42167223	42167258	1e-12	71.9
HWUSI-EAS1798_0009:3:111:12908:10568#0/1	2L	100	32	42164242	42164211	3e-10	63.9
HWUSI-EAS1798_0009:3:111:12908:10568#0/2	2L	100	36	20521825	20521790	1e-12	71.9
HWUSI-EAS1798_0009:1:38:4180:16142#0/1	2L	100	33	42164065	42164033	8e-11	65.9
HWUSI-EAS1798_0009:1:38:4180:16142#0/2	2L	100	34	20522908	20522875	2e-11	67.9
HWUSI-EAS1798_0009:2:54:5627:4046#0/2	2R	100	36	9488827	9488862	1e-12	71.9
HWUSI-EAS1798_0009:2:54:5627:4046#0/1	2R	100	33	29839889	29839921	8e-11	65.9
HWUSI-EAS1798_0009:2:100:16782:9312#0/1	2R	100	36	9488644	9488679	1e-12	71.9
HWUSI-EAS1798_0009:2:100:16782:9312#0/2	2R	100	36	29839774	29839809	1e-12	71.9
HWUSI-EAS1798_0009:1:71:12940:11235#0/2	2L	100	36	20522534	20522499	1e-12	71.9
HWUSI-EAS1798_0009:1:71:12940:11235#0/1	2L	97.22	36	42164251	42164216	3e-10	63.9
HWUSI-EAS1798_0009:2:95:15319:14391#0/1	2L	97.22	36	42163952	42163917	3e-10	63.9
HWUSI-EAS1798_0009:2:95:15319:14391#0/2	2L	100	36	20522370	20522335	1e-12	71.9
HWUSI-EAS1798_0009:2:10:2338:8169#0/2	2L	97.22	36	20522307	20522272	3e-10	63.9
HWUSI-EAS1798_0009:2:10:2338:8169#0/1	2L	97.22	36	42163977	42163942	3e-10	63.9
HWUSI-EAS1798_0009:2:45:10070:16109#0/1	2R	97.06	34	29837163	29837130	5e-09	60
HWUSI-EAS1798_0009:2:45:10070:16109#0/2	2R	100	36	9484226	9484191	1e-12	71.9
HWUSI-EAS1798_0009:2:98:15030:9752#0/1	2L	100	31	20528945	20528975	1e-09	61.9
HWUSI-EAS1798_0009:2:98:15030:9752#0/2	2L	100	36	42167461	42167496	1e-12	71.9
HWUSI-EAS1798_0009:2:5:15433:1478#0/1	2L	97.22	36	20522088	20522053	3e-10	63.9
HWUSI-EAS1798_0009:2:5:15433:1478#0/2	2L	97.22	36	42164248	42164213	3e-10	63.9
HWUSI-EAS1798_0009:1:8:12452:10880#0/1	2L	96.97	33	42164123	42164091	2e-08	58
HWUSI-EAS1798_0009:1:8:12452:10880#0/2	2L	97.22	36	20522511	20522476	3e-10	63.9
HWUSI-EAS1798_0009:2:37:4816:17885#0/1	2R	97.22	36	29839424	29839459	3e-10	63.9
HWUSI-EAS1798_0009:2:37:4816:17885#0/2	2R	100	36	9489067	9489102	1e-12	71.9
HWUSI-EAS1798_0009:3:30:7054:10179#0/2	2L	100	36	42166212	42166247	1e-12	71.9
HWUSI-EAS1798_0009:3:30:7054:10179#0/1	2L	100	36	20529155	20529190	1e-12	71.9
HWUSI-EAS1798_0009:2:42:2912:17497#0/2	2R	97.22	36	29840236	29840271	3e-10	63.9
HWUSI-EAS1798_0009:2:42:2912:17497#0/1	2R	97.14	35	9488318	9488352	1e-09	61.9
HWUSI-EAS1798_0009:2:120:1951:1147#0/2	2R	97.22	36	29839461	29839496	3e-10	63.9
HWUSI-EAS1798_0009:2:120:1951:1147#0/1	2R	100	36	9489273	9489308	1e-12	71.9
HWUSI-EAS1798_0009:2:16:4150:19621#0/1	2L	97.22	36	42165919	42165954	3e-10	63.9
HWUSI-EAS1798_0009:2:16:4150:19621#0/2	2L	100	36	20529199	20529234	1e-12	71.9
HWUSI-EAS1798_0009:2:52:12317:16287#0/2	2L	100	36	20521933	20521898	1e-12	71.9
HWUSI-EAS1798_0009:2:52:12317:16287#0/1	2L	100	36	42163913	42163878	1e-12	71.9
HWUSI-EAS1798_0009:2:14:9196:4883#0/2	2L	100	36	20522953	20522918	1e-12	71.9
HWUSI-EAS1798_0009:2:14:9196:4883#0/1	2L	100	36	42164030	42163995	1e-12	71.9
HWUSI-EAS1798_0009:1:65:2258:2664#0/2	2L	97.22	36	42166294	42166329	3e-10	63.9
HWUSI-EAS1798_0009:1:65:2258:2664#0/1	2L	100	36	20528928	20528963	1e-12	71.9
HWUSI-EAS1798_0009:1:43:12771:15962#0/2	2L	97.22	36	42163936	42163901	3e-10	63.9
HWUSI-EAS1798_0009:1:43:12771:15962#0/1	2L	100	36	20522944	20522909	1e-12	71.9
HWUSI-EAS1798_0009:2:47:18136:17178#0/1	2R	97.14	35	9488318	9488352	1e-09	61.9
HWUSI-EAS1798_0009:2:47:18136:17178#0/2	2R	100	36	29840236	29840271	1e-12	71.9
HWUSI-EAS1798_0009:1:90:12112:1001#0/1	2L	100	35	42166171	42166205	5e-12	69.9
HWUSI-EAS1798_0009:1:90:12112:1001#0/2	2L	100	36	20528965	20529000	1e-12	71.9
HWUSI-EAS1798_0009:1:51:7567:6645#0/1	2L	97.22	36	42163821	42163786	3e-10	63.9
HWUSI-EAS1798_0009:1:51:7567:6645#0/2	2L	97.22	36	20522984	20522949	3e-10	63.9
HWUSI-EAS1798_0009:2:19:14769:14268#0/2	2L	97.22	36	42167500	42167535	3e-10	63.9
HWUSI-EAS1798_0009:2:19:14769:14268#0/1	2L	100	36	20528779	20528814	1e-12	71.9
HWUSI-EAS1798_0009:3:59:16321:13965#0/2	2L	100	33	20522900	20522868	8e-11	65.9
HWUSI-EAS1798_0009:3:59:16321:13965#0/1	2L	100	36	42164005	42163970	1e-12	71.9
HWUSI-EAS1798_0009:2:77:6203:4498#0/1	2R	100	36	9488827	9488862	1e-12	71.9
HWUSI-EAS1798_0009:2:77:6203:4498#0/2	2R	100	33	29839889	29839921	8e-11	65.9
HWUSI-EAS1798_0009:2:109:16750:14588#0/2	2L	100	36	20522229	20522194	1e-12	71.9
HWUSI-EAS1798_0009:2:109:16750:14588#0/1	2L	100	36	42163909	42163874	1e-12	71.9
HWUSI-EAS1798_0009:2:92:3837:2310#0/2	2R	100	36	9484226	9484191	1e-12	71.9
HWUSI-EAS1798_0009:2:92:3837:2310#0/1	2R	97.06	34	29837163	29837130	5e-09	60
HWUSI-EAS1798_0009:2:103:1431:1105#0/1	2L	100	36	20523072	20523037	1e-12	71.9
HWUSI-EAS1798_0009:2:103:1431:1105#0/2	2L	100	36	42163801	42163766	1e-12	71.9
HWUSI-EAS1798_0009:2:84:12972:15230#0/1	2L	100	35	42163861	42163827	5e-12	69.9
HWUSI-EAS1798_0009:2:84:12972:15230#0/2	2L	97.22	36	20522692	20522657	3e-10	63.9
HWUSI-EAS1798_0009:2:55:13789:8451#0/2	2L	97.14	35	42167528	42167562	1e-09	61.9
HWUSI-EAS1798_0009:2:55:13789:8451#0/1	2L	97.22	36	20528741	20528776	3e-10	63.9
HWUSI-EAS1798_0009:1:1:12765:19317#0/1	2L	100	34	20522737	20522704	2e-11	67.9
HWUSI-EAS1798_0009:1:1:12765:19317#0/2	2L	100	31	42163798	42163768	1e-09	61.9
HWUSI-EAS1798_0009:3:41:4267:11770#0/1	2L	100	32	42164242	42164211	3e-10	63.9
HWUSI-EAS1798_0009:3:41:4267:11770#0/2	2L	100	36	20521825	20521790	1e-12	71.9
HWUSI-EAS1798_0009:3:25:6208:9163#0/1	2R	100	36	9483897	9483862	1e-12	71.9
HWUSI-EAS1798_0009:3:25:6208:9163#0/2	2R	100	36	29837073	29837038	1e-12	71.9
HWUSI-EAS1798_0009:2:22:12606:16930#0/2	2L	100	36	42163915	42163880	1e-12	71.9
HWUSI-EAS1798_0009:2:22:12606:16930#0/1	2L	100	36	20522536	20522501	1e-12	71.9
HWUSI-EAS1798_0009:1:20:10186:16486#0/1	2L	100	35	42164062	42164028	5e-12	69.9
HWUSI-EAS1798_0009:1:20:10186:16486#0/2	2L	97.22	36	20522848	20522813	3e-10	63.9
HWUSI-EAS1798_0009:2:4:4942:3645#0/2	2L	96.97	33	20522792	20522760	2e-08	58
HWUSI-EAS1798_0009:2:4:4942:3645#0/1	2L	97.22	36	42164195	42164160	8e-11	65.9
HWUSI-EAS1798_0009:1:6:6808:11941#0/2	2L	100	30	42166187	42166216	5e-09	60
HWUSI-EAS1798_0009:1:6:6808:11941#0/1	2L	100	36	20528894	20528929	1e-12	71.9
HWUSI-EAS1798_0009:1:51:8296:19763#0/1	2L	96.97	33	42166036	42166068	2e-08	58
HWUSI-EAS1798_0009:1:51:8296:19763#0/2	2L	100	36	20528905	20528940	1e-12	71.9
HWUSI-EAS1798_0009:3:25:16335:11077#0/1	2L	100	36	42163591	42163556	1e-12	71.9
HWUSI-EAS1798_0009:3:25:16335:11077#0/2	2L	97.06	34	20522779	20522746	5e-09	60
HWUSI-EAS1798_0009:2:31:18506:19467#0/1	2L	100	36	20521891	20521856	1e-12	71.9
HWUSI-EAS1798_0009:2:31:18506:19467#0/2	2L	100	36	42164033	42163998	1e-12	71.9
HWUSI-EAS1798_0009:2:83:5423:7549#0/1	2R	100	36	9488662	9488697	1e-12	71.9
HWUSI-EAS1798_0009:2:83:5423:7549#0/2	2R	97.22	36	29839733	29839768	3e-10	63.9
HWUSI-EAS1798_0009:1:46:18818:8124#0/2	2L	100	30	20522572	20522543	5e-09	60
HWUSI-EAS1798_0009:1:46:18818:8124#0/1	2L	100	36	42163926	42163891	1e-12	71.9
HWUSI-EAS1798_0009:1:102:4046:12077#0/2	2L	96.97	33	20528804	20528836	2e-08	58
HWUSI-EAS1798_0009:1:102:4046:12077#0/1	2L	100	36	42166160	42166195	1e-12	71.9
HWUSI-EAS1798_0009:2:105:6391:18074#0/1	2L	100	36	42164048	42164013	1e-12	71.9
HWUSI-EAS1798_0009:2:105:6391:18074#0/2	2L	100	36	20521802	20521767	1e-12	71.9
HWUSI-EAS1798_0009:2:91:11981:15404#0/2	2R	97.22	36	9488590	9488625	3e-10	63.9
HWUSI-EAS1798_0009:2:91:11981:15404#0/1	2R	100	36	29839751	29839786	1e-12	71.9
HWUSI-EAS1798_0009:2:54:9165:9379#0/2	2R	100	35	9488408	9488442	5e-12	69.9
HWUSI-EAS1798_0009:2:54:9165:9379#0/1	2R	97.22	36	29840063	29840098	3e-10	63.9
HWUSI-EAS1798_0009:1:114:15628:7490#0/2	2L	100	36	20522501	20522466	1e-12	71.9
HWUSI-EAS1798_0009:1:114:15628:7490#0/1	2L	97.22	36	42164089	42164054	3e-10	63.9
HWUSI-EAS1798_0009:1:105:6104:13617#0/1	2L	100	36	20522932	20522897	1e-12	71.9
HWUSI-EAS1798_0009:1:105:6104:13617#0/2	2L	100	36	42163791	42163756	1e-12	71.9
HWUSI-EAS1798_0009:1:115:8578:15573#0/1	2L	100	36	42163926	42163891	1e-12	71.9
HWUSI-EAS1798_0009:1:115:8578:15573#0/2	2L	100	30	20522572	20522543	5e-09	60
HWUSI-EAS1798_0009:2:94:16951:15797#0/2	2L	100	35	42167492	42167526	5e-12	69.9
HWUSI-EAS1798_0009:2:94:16951:15797#0/1	2L	100	36	20528922	20528957	1e-12	71.9
HWUSI-EAS1798_0009:3:98:18378:16812#0/1	2L	100	34	42164555	42164522	2e-11	67.9
HWUSI-EAS1798_0009:3:98:18378:16812#0/2	2L	100	36	20522953	20522918	1e-12	71.9
HWUSI-EAS1798_0009:1:65:3853:10989#0/1	2L	97.22	36	42166099	42166134	3e-10	63.9
HWUSI-EAS1798_0009:1:65:3853:10989#0/2	2L	100	36	20529192	20529227	1e-12	71.9
HWUSI-EAS1798_0009:2:120:10953:13476#0/2	2L	100	36	42164195	42164160	1e-12	71.9
HWUSI-EAS1798_0009:2:120:10953:13476#0/1	2L	96.97	33	20522792	20522760	2e-08	58
HWUSI-EAS1798_0009:1:77:14590:935#0/1	2L	100	35	42164177	42164143	5e-12	69.9
HWUSI-EAS1798_0009:1:77:14590:935#0/2	2L	97.22	36	20523034	20522999	3e-10	63.9
HWUSI-EAS1798_0009:1:30:19004:18586#0/2	2L	100	36	20523113	20523078	1e-12	71.9
HWUSI-EAS1798_0009:1:30:19004:18586#0/1	2L	100	36	42163641	42163606	1e-12	71.9
HWUSI-EAS1798_0009:2:83:3106:11117#0/2	2L	100	36	20521928	20521893	1e-12	71.9
HWUSI-EAS1798_0009:2:83:3106:11117#0/1	2L	100	36	42164200	42164165	1e-12	71.9
HWUSI-EAS1798_0009:2:115:13891:5082#0/2	2L	100	36	20522536	20522501	1e-12	71.9
HWUSI-EAS1798_0009:2:115:13891:5082#0/1	2L	100	36	42163915	42163880	1e-12	71.9
HWUSI-EAS1798_0009:2:116:12591:5901#0/2	2L	100	36	20522592	20522557	1e-12	71.9
HWUSI-EAS1798_0009:2:116:12591:5901#0/1	2L	100	36	42163958	42163923	1e-12	71.9
HWUSI-EAS1798_0009:2:73:6747:11157#0/1	2L	97.22	36	42164116	42164081	3e-10	63.9
HWUSI-EAS1798_0009:2:73:6747:11157#0/2	2L	100	36	20522488	20522453	1e-12	71.9
HWUSI-EAS1798_0009:2:10:11863:14114#0/1	2L	100	36	20521908	20521873	1e-12	71.9
HWUSI-EAS1798_0009:2:10:11863:14114#0/2	2L	97.22	36	42164110	42164075	3e-10	63.9
HWUSI-EAS1798_0009:1:118:3211:6588#0/1	2L	97.22	36	42164319	42164284	3e-10	63.9
HWUSI-EAS1798_0009:1:118:3211:6588#0/2	2L	97.22	36	20522567	20522532	3e-10	63.9
HWUSI-EAS1798_0009:2:96:19546:7714#0/2	2R	100	36	29836852	29836817	1e-12	71.9
HWUSI-EAS1798_0009:2:96:19546:7714#0/1	2R	97.22	36	9484243	9484208	3e-10	63.9
HWUSI-EAS1798_0009:2:84:14528:2511#0/2	2L	100	36	20522592	20522557	1e-12	71.9
HWUSI-EAS1798_0009:2:84:14528:2511#0/1	2L	100	36	42163958	42163923	1e-12	71.9
HWUSI-EAS1798_0009:1:53:3261:13202#0/1	2L	100	36	42163986	42163951	1e-12	71.9
HWUSI-EAS1798_0009:1:53:3261:13202#0/2	2L	97.14	35	20522755	20522721	1e-09	61.9
HWUSI-EAS1798_0009:1:16:11537:2873#0/1	2L	97.14	35	20528802	20528836	1e-09	61.9
HWUSI-EAS1798_0009:1:16:11537:2873#0/2	2L	97.22	36	42166036	42166071	3e-10	63.9
HWUSI-EAS1798_0009:1:22:13421:3926#0/1	2L	100	36	42164447	42164412	1e-12	71.9
HWUSI-EAS1798_0009:1:22:13421:3926#0/2	2L	100	36	20522589	20522554	1e-12	71.9
HWUSI-EAS1798_0009:2:29:7806:2246#0/2	2L	97.22	36	42166225	42166260	3e-10	63.9
HWUSI-EAS1798_0009:2:29:7806:2246#0/1	2L	100	35	20528784	20528818	5e-12	69.9
HWUSI-EAS1798_0009:1:107:7704:7779#0/2	2L	100	36	42164035	42164000	1e-12	71.9
HWUSI-EAS1798_0009:1:107:7704:7779#0/1	2L	100	32	20522608	20522577	3e-10	63.9
HWUSI-EAS1798_0009:2:41:4096:7292#0/2	2L	100	36	42164030	42163995	1e-12	71.9
HWUSI-EAS1798_0009:2:41:4096:7292#0/1	2L	100	36	20522953	20522918	1e-12	71.9
