# Supplementary material for: A New Chromosomal Phylogeny Supports the Repeated Origin of Vectorial Capacity in Malaria Mosquitoes of the Anopheles gambiae Complex
Source: PLoS Pathog. 2012 Oct 4;8(10):e1002960. doi: 10.1371/journal.ppat.1002960 (PMC3464210; doi:10.1371/journal.ppat.1002960)
Supplement: Table S2 — The output of Bowtie alignments using An. merus mate-paired sequencing reads confirms the positions of 2Ro inversion breakpoints in the An. gambiae genome. (XLSX) [file ppat.1002960.s009.xlsx]

## Sheet: 2R
Table S2. The output of Bowtie alignments using An. merus mate-paired sequencing reads confirms the positions
of 2Ro inversion breakpoints in the An. gambiae genome.
Mate pair reads of An. merus used as a query	Orientation	Chromosome	Subject start coordinate, bp	Sequence	Mismatch positions
HWUSI-EAS1798_0009:3:111:11710:1867#0/1	-	chromosome:AgamP3:2R:1:61545105:1	20030	ATTCCGCCAAAATCAAAAGCAGTTCCGGAAAGTAGG	13:C>T,15:G>A
HWUSI-EAS1798_0009:3:23:18582:9096#0/1	+	chromosome:AgamP3:2R:1:61545105:1	21216	AATTGTCTGGGATTGAATTCGCAACACGTTTTTAAC
HWUSI-EAS1798_0009:3:7:17774:17144#0/2	-	chromosome:AgamP3:2R:1:61545105:1	25179	TTTAGAGATGTACGATTTGCAAAATAGTTAATCTGC	3:T>C,23:T>C
HWUSI-EAS1798_0009:3:71:9713:19372#0/1	+	chromosome:AgamP3:2R:1:61545105:1	43478	AAACCTCTTCAACAATATGACATGCATTTCGCTCCA	5:G>T
HWUSI-EAS1798_0009:3:80:14320:15252#0/2	+	chromosome:AgamP3:2R:1:61545105:1	43478	AAACCTCTTCAACAATATGACATGCATTTCGCTCCA	5:G>T
HWUSI-EAS1798_0009:3:33:9701:14290#0/1	-	chromosome:AgamP3:2R:1:61545105:1	88598	GGCAGACCATAATGTAACACTAGTAATTACCGACAT	5:T>C,8:A>T
HWUSI-EAS1798_0009:3:8:12408:10321#0/1	-	chromosome:AgamP3:2R:1:61545105:1	105807	TTGCTAAAGATTACCACAGATGGCGCTGTCGAGAGA	20:C>A,26:G>A
HWUSI-EAS1798_0009:3:38:15419:13013#0/2	-	chromosome:AgamP3:2R:1:61545105:1	106597	ACAATTGGCCCTAAAAAGTGTTTGGTTATGTGGGAA	2:A>G,8:G>A
HWUSI-EAS1798_0009:3:97:2055:8903#0/1	-	chromosome:AgamP3:2R:1:61545105:1	146284	ACAAGTTGACGACTGTACCACCAGATCGGTCCAACG	6:C>T,33:G>A
HWUSI-EAS1798_0009:3:91:15692:1993#0/1	+	chromosome:AgamP3:2R:1:61545105:1	205432	TTATATTTATGGTTTTTATGATACAATAATCTACGT	26:C>T
HWUSI-EAS1798_0009:3:25:16000:6306#0/2	+	chromosome:AgamP3:2R:1:61545105:1	248846	TATATATATATATATATAGATAAATATATTCATATA	18:T>G,29:A>T
HWUSI-EAS1798_0009:3:118:3124:8139#0/2	-	chromosome:AgamP3:2R:1:61545105:1	262225	ATCTCGCTATGGGTAAATCAAGAACATCGACTAACA	32:C>T
HWUSI-EAS1798_0009:3:51:4593:13456#0/1	-	chromosome:AgamP3:2R:1:61545105:1	262225	ATCTCGCTATGGGTAAATCAAGAACATCGACTAACA	32:C>T
HWUSI-EAS1798_0009:3:101:14489:17619#0/1	+	chromosome:AgamP3:2R:1:61545105:1	262605	GGATTAACCAGTACGCTAACTAAGCGGACGCATGGG	21:T>A,27:C>A
HWUSI-EAS1798_0009:3:59:9267:14755#0/2	+	chromosome:AgamP3:2R:1:61545105:1	288359	GTCGATTACAGAAATCTCGACCGACAGAATAAAAGA
HWUSI-EAS1798_0009:3:52:17749:964#0/1	+	chromosome:AgamP3:2R:1:61545105:1	308221	NTTTTTCGACGGCAATATCTCCTCTATAAGCACATT	0:A>N
HWUSI-EAS1798_0009:3:63:14972:20076#0/1	+	chromosome:AgamP3:2R:1:61545105:1	308221	ATTTTTCGACGGCAATATCTCCTCTATAAGCACATT
HWUSI-EAS1798_0009:3:66:9684:19205#0/1	-	chromosome:AgamP3:2R:1:61545105:1	334106	CAACGGTTGCCGTTTCGATCAACAAACGCAACTTCC
HWUSI-EAS1798_0009:3:50:11080:16549#0/2	+	chromosome:AgamP3:2R:1:61545105:1	336111	GTAGAAAAGTTTATGAAATCAAAGCTGGAGCATGCT	24:T>C
HWUSI-EAS1798_0009:3:97:10625:18802#0/2	-	chromosome:AgamP3:2R:1:61545105:1	336327	TTTAGTCTTATCAATATGAGCTTAAGTAGCGTTAGT	1:T>G,22:T>A
HWUSI-EAS1798_0009:3:19:13134:19526#0/1	+	chromosome:AgamP3:2R:1:61545105:1	338169	AAAAGTTGCCCACCATCAATACTGGAACTTCCGGCA	10:A>C
HWUSI-EAS1798_0009:3:20:19126:13289#0/1	-	chromosome:AgamP3:2R:1:61545105:1	338806	AAAAATAAGTTTTATAATTGTCTTTAATTTGCATTG	14:G>C,25:A>T
HWUSI-EAS1798_0009:3:61:12326:4664#0/2	-	chromosome:AgamP3:2R:1:61545105:1	344735	ATGCATGTGCTTTAGGTTTTTTTTAAATTCAGGACC	33:A>G
HWUSI-EAS1798_0009:3:22:9919:11318#0/1	+	chromosome:AgamP3:2R:1:61545105:1	421476	TGAAGCACCCCAGAATACATTTCCCTCCACAAAGGA	20:G>T
HWUSI-EAS1798_0009:3:59:5339:4224#0/1	+	chromosome:AgamP3:2R:1:61545105:1	421476	TGAAGCACCCCAGAATACATTTCCCTCCACAAAGGA	20:G>T
HWUSI-EAS1798_0009:3:81:14888:4876#0/1	+	chromosome:AgamP3:2R:1:61545105:1	421476	TGAAGCACCCCAGAATACATTTCCCTCCACAAAGGA	20:G>T
HWUSI-EAS1798_0009:3:19:14593:16287#0/1	+	chromosome:AgamP3:2R:1:61545105:1	473382	ATCCAAAAGCTGTGAGACATTCTTGCTCTCTACCTC	7:C>A
HWUSI-EAS1798_0009:3:84:19232:17012#0/2	-	chromosome:AgamP3:2R:1:61545105:1	474508	GTCCAAAAGCTACACTTTACACAACAATGGCACAGC	10:C>A,34:C>T
HWUSI-EAS1798_0009:3:52:16708:7966#0/1	+	chromosome:AgamP3:2R:1:61545105:1	484980	GCATAAAACATACCGCTCCAAGGCACATGTACCGCC	14:C>G
HWUSI-EAS1798_0009:3:86:3047:2451#0/1	+	chromosome:AgamP3:2R:1:61545105:1	484980	GCATAAAACATACCGCTCCAAGGCACATGTACCGCC	14:C>G
HWUSI-EAS1798_0009:3:79:12357:19903#0/2	-	chromosome:AgamP3:2R:1:61545105:1	509576	TTCCGGATGTTATGAAATATGTAGAACATGTACAAT
HWUSI-EAS1798_0009:3:33:12471:9130#0/2	-	chromosome:AgamP3:2R:1:61545105:1	574294	AGATGTAGGGGTTAAGCTTAACTGTTGCGTGTTGTT
HWUSI-EAS1798_0009:3:97:2345:16234#0/1	-	chromosome:AgamP3:2R:1:61545105:1	741492	TGTCAGTCAGTGGGAAAGCTTTGCTCCAAACTGGGA	6:T>A
HWUSI-EAS1798_0009:3:77:2221:6404#0/1	+	chromosome:AgamP3:2R:1:61545105:1	792877	CGGACTCGTGTGCGTTTAATTTTGACAAGCGGCTGA	31:C>G,32:G>C
HWUSI-EAS1798_0009:3:99:17115:4364#0/1	-	chromosome:AgamP3:2R:1:61545105:1	804688	GTTAGGCTATGGATGCGAGGATGCGTTCCTTTTTTT	0:G>T
HWUSI-EAS1798_0009:3:8:9341:11287#0/2	+	chromosome:AgamP3:2R:1:61545105:1	821463	CCATGGAATCAGCACGCCGAGGGTGAATATTCCCAA	15:A>G,21:A>G
HWUSI-EAS1798_0009:3:75:14193:2192#0/1	+	chromosome:AgamP3:2R:1:61545105:1	865378	TTGATAATTGCAATTGAAGGGCGTAAGACCTTCATC	35:T>C
HWUSI-EAS1798_0009:3:17:14961:9986#0/1	-	chromosome:AgamP3:2R:1:61545105:1	929466	GCTGCTCCTTCTCCCTTGCCTCCACACAGGTGCACC
HWUSI-EAS1798_0009:3:104:5034:18396#0/1	+	chromosome:AgamP3:2R:1:61545105:1	972544	AAAACAATTAAATAAGCGCAAACCCATAGCAAACTG	15:A>G,26:C>T
HWUSI-EAS1798_0009:3:115:12802:14741#0/2	+	chromosome:AgamP3:2R:1:61545105:1	993070	ACTCTCGCTCCACCTGCCGTGCGTCCTTTCTCTGCG	11:C>A,15:C>G
HWUSI-EAS1798_0009:3:23:18081:6135#0/2	+	chromosome:AgamP3:2R:1:61545105:1	1020375	CGTAAAAACAAGAAATTTATATTTATTTCCAATAAA
HWUSI-EAS1798_0009:3:3:13484:17076#0/2	-	chromosome:AgamP3:2R:1:61545105:1	1025834	TGGTACTGCTGCTGATGATGATGATGATGATGATGG	31:G>A,33:C>G
HWUSI-EAS1798_0009:3:37:18077:5346#0/2	-	chromosome:AgamP3:2R:1:61545105:1	1078746	TGATAAAATATCGTTTGTAACTCTGTGCTCCTGTGG	2:G>T,3:A>G
HWUSI-EAS1798_0009:3:59:14159:9404#0/1	+	chromosome:AgamP3:2R:1:61545105:1	1079801	AGCCGTTCAATTGCATGCGAGTTGATTTATTACGGT
HWUSI-EAS1798_0009:3:83:16356:11188#0/2	+	chromosome:AgamP3:2R:1:61545105:1	1133893	GGAGGCAATCAAATCATCATCGGCCACCTCAGAAGG	15:G>A
HWUSI-EAS1798_0009:3:74:4182:3677#0/2	-	chromosome:AgamP3:2R:1:61545105:1	1234227	GAATGGACAACAGACCGAATGGATGAATTACTACTT
HWUSI-EAS1798_0009:3:11:3359:13985#0/2	+	chromosome:AgamP3:2R:1:61545105:1	1245674	AAATGAAAAAAAAAAAACAAAAAAAAAAAACAAAAA	17:A>C,30:A>C
HWUSI-EAS1798_0009:3:47:17240:13659#0/2	+	chromosome:AgamP3:2R:1:61545105:1	1283744	GAGCTTGTTCGTCCTTCCAGATGGATGCGATGCCCG	4:C>T
HWUSI-EAS1798_0009:3:12:19670:2211#0/1	+	chromosome:AgamP3:2R:1:61545105:1	1289009	CCGAGCTGCAGCACATCCTGTCCAAGCTGGACTTGG
HWUSI-EAS1798_0009:3:92:15434:18618#0/2	+	chromosome:AgamP3:2R:1:61545105:1	1289009	CCGAGCTGCAGCACATCCTGTCCAAGCTGGACTTGG
HWUSI-EAS1798_0009:3:10:8269:1307#0/1	-	chromosome:AgamP3:2R:1:61545105:1	1289574	AGCTAAGCCCGAACGTGAGCGATCCGAAACCACCGA
HWUSI-EAS1798_0009:3:29:1742:2531#0/2	-	chromosome:AgamP3:2R:1:61545105:1	1366395	CCACACATCAGCCGAGGTCTTAGTGGAGGTCCTTTA	25:A>G
HWUSI-EAS1798_0009:3:16:16925:15947#0/1	-	chromosome:AgamP3:2R:1:61545105:1	1404920	TTACCCTGAAATACATATCAAATGATTTTCATTAGT
HWUSI-EAS1798_0009:3:90:9579:5838#0/1	-	chromosome:AgamP3:2R:1:61545105:1	1410393	TTATGCACGCTAACAGGTAGATGCGAAGAATGAACT	13:C>G
HWUSI-EAS1798_0009:3:82:13600:20124#0/1	-	chromosome:AgamP3:2R:1:61545105:1	1460369	ACGGCGAACAGCATAGCGGATTGCATCGTGACCCAC
HWUSI-EAS1798_0009:3:62:11867:14335#0/2	+	chromosome:AgamP3:2R:1:61545105:1	1471241	AGCGGCCGCCCGCTTCTACACATAATTCTAACATGT
HWUSI-EAS1798_0009:3:97:10221:10656#0/2	-	chromosome:AgamP3:2R:1:61545105:1	1543397	AAAGCACACAATGCAACAAATTCTAGCTGCAATGCG	21:C>A,32:A>G
HWUSI-EAS1798_0009:3:78:13242:10246#0/2	+	chromosome:AgamP3:2R:1:61545105:1	1620833	AGAAATACCAAAAAATTTCCGTATTGATCGAATGTG	0:T>A,12:T>A
HWUSI-EAS1798_0009:3:78:14058:5898#0/2	-	chromosome:AgamP3:2R:1:61545105:1	1718332	AGAGAGAGAGAGAGAGAGAAAAAAAAACGTCCCTCC	6:A>T,7:A>G
HWUSI-EAS1798_0009:3:92:13392:8163#0/2	-	chromosome:AgamP3:2R:1:61545105:1	1718333	GAGAGAGAGAGAGAGAGAAAAAAAAACGTCCCTCCG	7:A>T,8:A>G
HWUSI-EAS1798_0009:3:37:5692:14331#0/1	+	chromosome:AgamP3:2R:1:61545105:1	1735926	CTGCAATAATTGTCTGTACACCGCGAGAGCGCGTGG	33:C>T
HWUSI-EAS1798_0009:3:14:12299:8498#0/2	+	chromosome:AgamP3:2R:1:61545105:1	1739103	TTAAGCTCCCTGTTAGCTCTTTCGACTATGTTACCT
HWUSI-EAS1798_0009:3:25:13342:11035#0/2	+	chromosome:AgamP3:2R:1:61545105:1	1739103	TTAAGCTCCCTGTTAGCTCTTTCGACTATGTTACCT
HWUSI-EAS1798_0009:3:9:18755:3005#0/2	+	chromosome:AgamP3:2R:1:61545105:1	1739103	TTAAGCTCCCTGTTAGCTCTTTCGACTATGTTACCT
HWUSI-EAS1798_0009:3:16:16125:19955#0/1	+	chromosome:AgamP3:2R:1:61545105:1	1740390	TTATCCCAAATGAAATCAGCATTTTTCTTTAAAAGT	14:T>A,35:C>T
HWUSI-EAS1798_0009:3:8:3131:13058#0/2	-	chromosome:AgamP3:2R:1:61545105:1	1742622	GCAGTTCCGAATTTTTCAAACCAGCTAAAAAGTATA	2:G>A,21:C>T
HWUSI-EAS1798_0009:3:52:5401:13614#0/2	-	chromosome:AgamP3:2R:1:61545105:1	1742708	TTAATTATGTTTTCTTTGAGTTTAAGAACCCTTTCT
HWUSI-EAS1798_0009:3:38:5895:7854#0/1	-	chromosome:AgamP3:2R:1:61545105:1	1746195	CCACACGGTCAGCTTTCTGACGAACCATCACGATCC
HWUSI-EAS1798_0009:3:38:13683:8793#0/1	-	chromosome:AgamP3:2R:1:61545105:1	1791041	TATTGCCAGCACGTGAAACATTCGTTTCGGCTTTTT
HWUSI-EAS1798_0009:3:96:15722:1153#0/1	+	chromosome:AgamP3:2R:1:61545105:1	1800456	TCTCTCTGACCACTTACACCGACTGACCTTTACCAT	2:C>T
HWUSI-EAS1798_0009:3:106:3976:11022#0/2	-	chromosome:AgamP3:2R:1:61545105:1	1806704	ACTAAAACAAATCGCCTTCACGGACGCATAAAACAC
HWUSI-EAS1798_0009:3:107:5133:18825#0/1	+	chromosome:AgamP3:2R:1:61545105:1	1819772	GTTTTCAGCAACCGAAGGACTTGTTCTATAGCACGG
HWUSI-EAS1798_0009:3:76:2551:12302#0/1	+	chromosome:AgamP3:2R:1:61545105:1	1819772	GTTTTCAGCAACCGAAGGACTTGTTCTATAGCACGG
HWUSI-EAS1798_0009:3:45:13601:5812#0/2	+	chromosome:AgamP3:2R:1:61545105:1	1918113	AAATGTATTTCACGCATTTTATCAGTTCGTACAAAA	4:A>G
HWUSI-EAS1798_0009:3:45:13618:5833#0/2	+	chromosome:AgamP3:2R:1:61545105:1	1918113	AAATATATTTCACGCATTTTATCAGTTCGTACAAAA
HWUSI-EAS1798_0009:3:114:12399:8133#0/2	+	chromosome:AgamP3:2R:1:61545105:1	2030228	GAAATCACCGACGCGCCGCAGCTGTGCGAGGCACGG	14:T>G
HWUSI-EAS1798_0009:3:1:1665:14861#0/2	+	chromosome:AgamP3:2R:1:61545105:1	2030430	CCGCGAACAATGCCAACACCACGATTGCCTTCATGT
HWUSI-EAS1798_0009:3:97:11483:1360#0/2	+	chromosome:AgamP3:2R:1:61545105:1	2060678	CGAATGAACAACCATGCCCCGCCACATTCATCGTCT	31:T>C
HWUSI-EAS1798_0009:3:65:12769:14029#0/2	+	chromosome:AgamP3:2R:1:61545105:1	2128645	TTTTACCTATCATTTTATCACCACCAATTTAGTGCA	4:T>A,27:G>T
HWUSI-EAS1798_0009:3:35:15716:3956#0/1	-	chromosome:AgamP3:2R:1:61545105:1	2153903	CGATCTGAAGAACTGGATGATGGAGATGAATTCTCA	28:C>A,33:G>A
HWUSI-EAS1798_0009:3:103:3724:4313#0/1	+	chromosome:AgamP3:2R:1:61545105:1	2160449	GATAAACGAAATGAACCATTACATGAGTCTCTGTTC
HWUSI-EAS1798_0009:3:20:9848:6166#0/1	+	chromosome:AgamP3:2R:1:61545105:1	2181086	AAACAAATGAGGACATTATAGATGAATGAAGCTATA	3:A>C,22:G>T
HWUSI-EAS1798_0009:3:72:5639:12984#0/1	+	chromosome:AgamP3:2R:1:61545105:1	2187714	GAAGAAATCGTACCCGCCCGAGTACATCCGCAATCA	0:C>G
HWUSI-EAS1798_0009:3:64:11531:6649#0/2	-	chromosome:AgamP3:2R:1:61545105:1	2218447	GAAGTACGAACAACCGCGCACCGTGTTGTGCGAGTA
HWUSI-EAS1798_0009:3:59:9448:16799#0/1	-	chromosome:AgamP3:2R:1:61545105:1	2223572	TTAGCGCGCTCTCACGCACACCTTGCCCGAGAGCGC	2:A>C,4:C>A
HWUSI-EAS1798_0009:3:119:10078:13409#0/1	-	chromosome:AgamP3:2R:1:61545105:1	2231602	TAGCTAAATGCGTTCGGGTTCGGTTTTGTTTTCCAA	26:A>G
HWUSI-EAS1798_0009:3:17:13600:16990#0/2	-	chromosome:AgamP3:2R:1:61545105:1	2241924	TCAGTGATTTTATTAATCCAGCGAATGAAATCGATA
HWUSI-EAS1798_0009:3:114:14791:14697#0/2	-	chromosome:AgamP3:2R:1:61545105:1	2274317	ATCGATCATGCCTCTAAGAATCTCATCTCCTCACCA
HWUSI-EAS1798_0009:3:76:14933:19288#0/2	-	chromosome:AgamP3:2R:1:61545105:1	2274317	ATCGATCATGCCTCTAAGAATCTCATCTCCTCACCA
HWUSI-EAS1798_0009:3:53:3524:4835#0/1	+	chromosome:AgamP3:2R:1:61545105:1	2299332	CCATAATAAGACACCGACTACCAATTATGTCGGGCA
HWUSI-EAS1798_0009:3:36:7590:4861#0/1	-	chromosome:AgamP3:2R:1:61545105:1	2367211	CCAGTGGTGACCATTCGGTGGTAATAAAAGACGACG	31:G>T
HWUSI-EAS1798_0009:3:97:15860:17224#0/1	+	chromosome:AgamP3:2R:1:61545105:1	2394246	ACAACGATTTTTGCCATCATTTGCGACGAAAAGATG
HWUSI-EAS1798_0009:3:112:18600:10931#0/1	-	chromosome:AgamP3:2R:1:61545105:1	2401705	TCCCCGATCGGGTCGCGCTCATCCTCCGTCCAGAGA
HWUSI-EAS1798_0009:3:87:9747:11253#0/2	+	chromosome:AgamP3:2R:1:61545105:1	2524447	CAGCCTGAGGTTCCCTGAGGTGTTGCACGACCAAAT	6:A>G
HWUSI-EAS1798_0009:3:5:4531:7516#0/1	+	chromosome:AgamP3:2R:1:61545105:1	2637166	GACAGCGAGGTGGGCAGACTACAGGCACTGCTGGAG	20:G>A
HWUSI-EAS1798_0009:3:82:14760:8872#0/1	-	chromosome:AgamP3:2R:1:61545105:1	2693721	AACACAATGCAACTCGCCTGCGGTGGAAAAGGATAT	10:A>G
HWUSI-EAS1798_0009:3:17:15542:6503#0/1	-	chromosome:AgamP3:2R:1:61545105:1	2704677	AGAGGGCACACACGGAGACAGAGACACAACAAAAAA
HWUSI-EAS1798_0009:3:6:12972:18906#0/2	+	chromosome:AgamP3:2R:1:61545105:1	2728804	CGACCACCCCCATTTTGCCTGTGACACATGTCCACG	25:T>A
HWUSI-EAS1798_0009:3:33:12471:9130#0/1	+	chromosome:AgamP3:2R:1:61545105:1	2758745	GGTCTTTGTTGCGTTTTGCATGAATTTAAATGTTAG
HWUSI-EAS1798_0009:3:96:18663:19617#0/1	+	chromosome:AgamP3:2R:1:61545105:1	2804176	ACTGCGGTTGATCGAGCCATTCGTGATCTTGAACAA	18:G>A
HWUSI-EAS1798_0009:3:71:8829:11123#0/2	+	chromosome:AgamP3:2R:1:61545105:1	2805509	AATTAGATATTGTTTCTACAAATCCAGTCCATAATT	10:A>T,26:C>G
HWUSI-EAS1798_0009:3:54:5039:7827#0/1	-	chromosome:AgamP3:2R:1:61545105:1	2807867	ATGGGACGCATCTTCCCGGGCCTGGTTGCGCTCCTC
HWUSI-EAS1798_0009:3:68:14647:4047#0/2	-	chromosome:AgamP3:2R:1:61545105:1	2807867	ATGGGACGCATCTTCCCGGGCCTGGTTGCGCTCCTC
HWUSI-EAS1798_0009:3:94:5225:9071#0/2	-	chromosome:AgamP3:2R:1:61545105:1	2807867	ATGGGACGCATCTTCCCGGGCCTGGTTGCGCTCCTC
HWUSI-EAS1798_0009:3:117:13797:3635#0/1	-	chromosome:AgamP3:2R:1:61545105:1	2823557	ATTCAACACTGCTGCCACAGGACCTCCGTTTGCCGA
HWUSI-EAS1798_0009:3:87:10855:4625#0/1	-	chromosome:AgamP3:2R:1:61545105:1	2826984	AGAGAGACACAGACAATTCGAGCAGAAAAGCACAAC	9:C>A,30:T>G
HWUSI-EAS1798_0009:3:44:17683:3381#0/2	+	chromosome:AgamP3:2R:1:61545105:1	2829613	GCAGCCGCCGCCGGGTTTGTTGCCATTTGCGTACGC
HWUSI-EAS1798_0009:3:107:14592:11452#0/2	-	chromosome:AgamP3:2R:1:61545105:1	2834440	TGACTCTTTGCGCACTTGTTCTTCTACGCGGGAAAC
HWUSI-EAS1798_0009:3:103:5851:13912#0/1	+	chromosome:AgamP3:2R:1:61545105:1	2852538	CCTCTGATACTGCCTCCTTCAGTTCCCTTGACGCTC
HWUSI-EAS1798_0009:3:114:9035:11256#0/2	+	chromosome:AgamP3:2R:1:61545105:1	2852548	TGCCTCCTTCAGCTCCCTAGACGCTCCGATGAAGTT	12:T>C,18:T>A
HWUSI-EAS1798_0009:3:71:1483:12754#0/1	+	chromosome:AgamP3:2R:1:61545105:1	2852548	TGCCTCCTTCAGCTCCCTAGACGCTCCGATGAAGTT	12:T>C,18:T>A
HWUSI-EAS1798_0009:3:103:17120:13491#0/2	+	chromosome:AgamP3:2R:1:61545105:1	2852561	TCCCTAGACGCTCCGATGAAGTTTGTCCCACGGTCG	5:T>A
HWUSI-EAS1798_0009:3:28:15606:5544#0/2	+	chromosome:AgamP3:2R:1:61545105:1	2852561	TCCCTAGACGCTCCGATGAAGTTTGTCCCACGGTCG	5:T>A
HWUSI-EAS1798_0009:3:24:16609:20083#0/2	+	chromosome:AgamP3:2R:1:61545105:1	2852579	AAGTTTGTCCCACGGTCGCTTATGATTTCTCTCGGA
HWUSI-EAS1798_0009:3:62:3679:4833#0/2	+	chromosome:AgamP3:2R:1:61545105:1	2852620	GCGCCGCGCCACGAAGCGACGTATGGCCAAGATCCA	6:T>C,33:G>C
HWUSI-EAS1798_0009:3:84:17745:7540#0/2	+	chromosome:AgamP3:2R:1:61545105:1	2852620	GCGCCGCGCCACGAAGCGACGTATGGCCAAGATGCA	6:T>C
HWUSI-EAS1798_0009:3:79:7381:9908#0/1	+	chromosome:AgamP3:2R:1:61545105:1	2852758	CACTAACATCGGTCCGAAGTAATCCAGCCCAGTATA	18:A>G,21:G>A
HWUSI-EAS1798_0009:3:26:1575:6882#0/1	+	chromosome:AgamP3:2R:1:61545105:1	2852817	CCGTTCGGCATCTCGGTATACTACCCATCATCGGTG	31:T>C
HWUSI-EAS1798_0009:3:61:14713:5813#0/2	+	chromosome:AgamP3:2R:1:61545105:1	2852859	GTGCTGCATTCGCATTTTTACAGTACTGACAAGGAT	33:A>G
HWUSI-EAS1798_0009:3:104:18529:10869#0/1	+	chromosome:AgamP3:2R:1:61545105:1	2852898	GTATTCGGTTATACTCGGCCAAGACTCGTGGTATGT
HWUSI-EAS1798_0009:3:87:3186:6865#0/1	+	chromosome:AgamP3:2R:1:61545105:1	2852936	TACCTCGCTCGAAGCTCGTTTACAGAGGTACGATGG	25:C>A
HWUSI-EAS1798_0009:3:42:2481:4326#0/2	-	chromosome:AgamP3:2R:1:61545105:1	2857743	AACACACAGTATTACACGTTCTTTATAGAATGTTGC	30:G>A,33:T>C
HWUSI-EAS1798_0009:3:108:15070:1768#0/1	-	chromosome:AgamP3:2R:1:61545105:1	2935669	TGTATGTTGAACGACGCACATGTCCATGACAAGACA	10:G>A
HWUSI-EAS1798_0009:3:105:18087:10779#0/1	+	chromosome:AgamP3:2R:1:61545105:1	2967412	CTTAACAAGCTCAAACAAACAAGCGAATCGTACCAA
HWUSI-EAS1798_0009:3:24:13006:8145#0/1	+	chromosome:AgamP3:2R:1:61545105:1	2981036	GCGCAGGATGCATTCGCCGCCAAGAGCCAGCAGCTG	29:A>G
HWUSI-EAS1798_0009:3:15:11325:7212#0/2	+	chromosome:AgamP3:2R:1:61545105:1	3047643	GCCACAGCAGCAACAACAGCAGCAGCAGCAACAAAA	2:A>C,34:C>A
HWUSI-EAS1798_0009:3:35:15810:2984#0/1	+	chromosome:AgamP3:2R:1:61545105:1	3047643	GCCACAGCAGCAACAACAGCAGCAGCAGCAACAAAA	2:A>C,34:C>A
HWUSI-EAS1798_0009:3:39:4232:2194#0/1	+	chromosome:AgamP3:2R:1:61545105:1	3047643	GCCACAGCAGCAACAACAGCAGCAGCAGCAACAAAA	2:A>C,34:C>A
HWUSI-EAS1798_0009:3:24:5345:2917#0/1	+	chromosome:AgamP3:2R:1:61545105:1	3054454	TAGCGACGTTGTAACGGAAGCCAGAATTGCAAAGTA	20:G>C,27:C>T
HWUSI-EAS1798_0009:3:65:3364:6672#0/2	+	chromosome:AgamP3:2R:1:61545105:1	3054454	TAGCGACGTTGTAACGGAAGCCAGAATTGCAAAGTA	20:G>C,27:C>T
HWUSI-EAS1798_0009:3:3:16623:19637#0/1	+	chromosome:AgamP3:2R:1:61545105:1	3121220	ATTTTTAATCCTTCGTACGCTTCGAAGTACCCACGA
HWUSI-EAS1798_0009:3:94:12800:13919#0/2	-	chromosome:AgamP3:2R:1:61545105:1	3171908	GTAGAATGCAAGTACTAACATCCTTCCGAAATTACG
HWUSI-EAS1798_0009:3:26:16137:5476#0/1	-	chromosome:AgamP3:2R:1:61545105:1	3182913	TTCAGTAAGCCCATGTCGGCGGGTGTATGTCTCTCC
HWUSI-EAS1798_0009:3:94:4470:3501#0/2	-	chromosome:AgamP3:2R:1:61545105:1	3214608	AGTTAATTTAGGAATTGTAAACGCCACTTCTAACAC	15:G>A,29:C>T
HWUSI-EAS1798_0009:3:14:5077:5507#0/1	-	chromosome:AgamP3:2R:1:61545105:1	3231859	GTTAGTTTGAACTCTACGATGCCAGCTGATGTTCCT	17:G>A,35:A>G
HWUSI-EAS1798_0009:3:106:8736:4364#0/2	-	chromosome:AgamP3:2R:1:61545105:1	3232747	TAGCCATAGTAGCCAATGCCTTCTTTTGTAATA	18:T>A,29:G>C
HWUSI-EAS1798_0009:3:113:3013:16163#0/1	+	chromosome:AgamP3:2R:1:61545105:1	3266020	ACCTTTACCTAAAACAGAGACCGTGGAAAAGCATTA
HWUSI-EAS1798_0009:3:70:19418:15493#0/2	+	chromosome:AgamP3:2R:1:61545105:1	3286542	GATCTCCACCAGCACGGCAAACACAATGCCGAACCA
HWUSI-EAS1798_0009:3:53:7887:1983#0/1	-	chromosome:AgamP3:2R:1:61545105:1	3322119	TCGTTCCACGTCCCAAATAAACCACTCAGTCTGGTT	3:A>G
HWUSI-EAS1798_0009:3:95:11613:14787#0/1	-	chromosome:AgamP3:2R:1:61545105:1	3322119	TCGTTCCACGTCCCAAATAAACCACTCAGTCTGGTT	3:A>G
HWUSI-EAS1798_0009:3:84:4494:8408#0/2	-	chromosome:AgamP3:2R:1:61545105:1	3385182	CTGCTGTTGCTGATGCTGCTGCTGCTGCTGCTGGCC	8:T>C,23:C>A
HWUSI-EAS1798_0009:3:30:6226:19159#0/2	+	chromosome:AgamP3:2R:1:61545105:1	3422392	ACAGCAACCTTTCTAGTTGCTACCAACCACATGGCA	7:T>C
HWUSI-EAS1798_0009:3:36:8490:16406#0/2	-	chromosome:AgamP3:2R:1:61545105:1	3514613	GATGTTGCTGCTGCTGAGGCAGCTGCTGCTGCTGCG	15:T>A,34:C>A
HWUSI-EAS1798_0009:3:14:13154:8898#0/2	+	chromosome:AgamP3:2R:1:61545105:1	3524308	CGGTGCGCTTTCCGTAGGCAACAGTTCTTGAAATGG	10:C>T
HWUSI-EAS1798_0009:3:106:15139:17508#0/2	-	chromosome:AgamP3:2R:1:61545105:1	3538660	TAGTTATATGACCCGATATGACCGAGCGTCTTATCG
HWUSI-EAS1798_0009:3:103:6534:14070#0/1	+	chromosome:AgamP3:2R:1:61545105:1	3717317	GGTTGAGCGGAAATGATAATTGCATGCGGGATGTGT
HWUSI-EAS1798_0009:3:48:16146:8712#0/1	-	chromosome:AgamP3:2R:1:61545105:1	3745389	CAAACATCAAACGAGCTCAAAATGGAATATTCATGT
HWUSI-EAS1798_0009:3:34:8537:8467#0/1	-	chromosome:AgamP3:2R:1:61545105:1	3762787	GACACGAACCGCACAGATCAAAGACCGGTATGTAAA
HWUSI-EAS1798_0009:3:37:9341:14135#0/1	-	chromosome:AgamP3:2R:1:61545105:1	3762787	GACACGAACCGCACAGATCAAAGACCGGTATGTAAA
HWUSI-EAS1798_0009:3:80:7767:13768#0/2	+	chromosome:AgamP3:2R:1:61545105:1	3777908	TTAATGATAATGTGTCAACAGCATACGGAACAAGAC
HWUSI-EAS1798_0009:3:100:12963:18791#0/2	-	chromosome:AgamP3:2R:1:61545105:1	3833251	GTTTCGTAGAAAACTTGTAGAACCCACACATATCCA	33:G>T
HWUSI-EAS1798_0009:3:84:17627:12151#0/2	-	chromosome:AgamP3:2R:1:61545105:1	3987535	TGGATTGATTGGGCGGACACATCGTTGCTCCTAACC	8:G>C
HWUSI-EAS1798_0009:3:51:9146:9129#0/2	-	chromosome:AgamP3:2R:1:61545105:1	3988290	ACAAGAGTGTGCGCGGGTTGACGTTGACGCTGTTGT
HWUSI-EAS1798_0009:3:35:15716:3956#0/2	+	chromosome:AgamP3:2R:1:61545105:1	4019568	CGTCGGTTTACCGCACAAGACCTGCTCACCATCCTG
HWUSI-EAS1798_0009:3:22:16818:17583#0/2	-	chromosome:AgamP3:2R:1:61545105:1	4113373	GGTGATAAGTACAACAAGCAATAGCGCGAATAGCAC	21:T>C
HWUSI-EAS1798_0009:3:81:16187:15452#0/1	+	chromosome:AgamP3:2R:1:61545105:1	4123861	CATTAAACGCAACGGTTGGAAGGAGTGAGAACTCCT	30:G>A,35:C>T
HWUSI-EAS1798_0009:3:92:12968:6590#0/1	+	chromosome:AgamP3:2R:1:61545105:1	4132345	TTATGTCACAAACAATTAAACTACTATCGAATCCCA	24:A>T,31:C>T
HWUSI-EAS1798_0009:3:22:6432:18711#0/2	-	chromosome:AgamP3:2R:1:61545105:1	4134268	CCCTACCTAGGGACGCGTAGAGCAAATTGGTACCCC	4:T>A,7:T>G
HWUSI-EAS1798_0009:3:22:9262:3800#0/1	-	chromosome:AgamP3:2R:1:61545105:1	4134272	ACCTAGGGACGCGTAGAGCAAATTGGTACCCCCGGG	8:T>A,11:T>G
HWUSI-EAS1798_0009:3:72:5639:12984#0/2	-	chromosome:AgamP3:2R:1:61545105:1	4134272	ACCTAGGGACGCGTAGAGCAAATTGGTACCCCCGGG	8:T>A,11:T>G
HWUSI-EAS1798_0009:3:32:15709:1897#0/2	+	chromosome:AgamP3:2R:1:61545105:1	4134279	GACGCGTAGAGCAAATTGGTACCCCCGGGCATGTTG	17:T>G,20:T>A
HWUSI-EAS1798_0009:3:49:17523:19517#0/2	-	chromosome:AgamP3:2R:1:61545105:1	4134279	GACGCGTAGAGCAAATTGGTACCCCCGGGCATGTTG	15:T>A,18:T>G
HWUSI-EAS1798_0009:3:21:16821:4353#0/2	+	chromosome:AgamP3:2R:1:61545105:1	4134280	ACGCGTAGAGCAAATTGGTACCCCCGGGCATGTTGT	16:T>G,19:T>A
HWUSI-EAS1798_0009:3:47:17240:13659#0/1	-	chromosome:AgamP3:2R:1:61545105:1	4134282	GCGTAGAGCAAATTGGTACCCCCGGGCATGTTGTCG	18:T>A,21:T>G
HWUSI-EAS1798_0009:3:61:2449:5668#0/1	-	chromosome:AgamP3:2R:1:61545105:1	4134282	GCGTAGAGCAAATTGGTACCCCCGGGCATGTTGTCG	18:T>A,21:T>G
HWUSI-EAS1798_0009:3:83:15066:10921#0/1	+	chromosome:AgamP3:2R:1:61545105:1	4146985	CAAGAACGTCACCGTAAACTCGAGCCCGGAGTACAG
HWUSI-EAS1798_0009:3:17:14961:9986#0/2	-	chromosome:AgamP3:2R:1:61545105:1	4232573	TCGTTTCTCATAAATTATTTATTCAAACATTATCCA	0:T>A,1:G>C
HWUSI-EAS1798_0009:3:87:6520:19203#0/1	+	chromosome:AgamP3:2R:1:61545105:1	4233786	AATGCGAATTGCATACATTTAGGAGTATAGCAATAC	19:C>T
HWUSI-EAS1798_0009:3:2:16275:15888#0/1	-	chromosome:AgamP3:2R:1:61545105:1	4264301	GATTGGAGAAGCATAATTAGCTGTTAATAGCACAAA
HWUSI-EAS1798_0009:3:113:13479:9864#0/2	+	chromosome:AgamP3:2R:1:61545105:1	4288147	GATGCAATTCTTGCCCGGCCCACCCATCATCCCCTC	28:G>A,32:T>C
HWUSI-EAS1798_0009:3:10:3467:12535#0/2	-	chromosome:AgamP3:2R:1:61545105:1	4296064	ATAGGGTGCAATCAGCGTGCCCAGTGTAGGACCGCA
HWUSI-EAS1798_0009:3:103:7103:13502#0/1	+	chromosome:AgamP3:2R:1:61545105:1	4302501	GTGCAATCCTATTAATTGAATGGCTAAAAGTCACAA	1:C>T
HWUSI-EAS1798_0009:3:41:2664:9976#0/1	+	chromosome:AgamP3:2R:1:61545105:1	4343846	GTGTCGATGGTAGTGGTTTTTCTTTGGAAACAGCGA
HWUSI-EAS1798_0009:3:58:3259:7779#0/2	+	chromosome:AgamP3:2R:1:61545105:1	4343846	GTGTCGATGGTAGTGGTTTTTCTTTGGAAACAGCGA
HWUSI-EAS1798_0009:3:49:16071:3126#0/2	+	chromosome:AgamP3:2R:1:61545105:1	4350403	TGGGACGCAAAACCGGTTGAGTGACAGCAGCGAGCG	3:A>G
HWUSI-EAS1798_0009:3:60:9641:15638#0/1	+	chromosome:AgamP3:2R:1:61545105:1	4517056	CACAAGGCAAGGTGAGTTTTTATGGCCCATCGGCAA	5:C>G
HWUSI-EAS1798_0009:3:105:13272:2780#0/1	+	chromosome:AgamP3:2R:1:61545105:1	4529736	TGTGTGTGTGTGTGTGTGGGAAGACATGGATG	23:T>A,30:C>T
HWUSI-EAS1798_0009:3:16:9687:5520#0/2	+	chromosome:AgamP3:2R:1:61545105:1	4574189	CACACAGCGTTACAGACCGTGGAGCTATCTGCTAGG
HWUSI-EAS1798_0009:3:97:6946:13744#0/1	+	chromosome:AgamP3:2R:1:61545105:1	4577310	CGGCACTGGTAAAGCTGATGCGGGCAGTCTGGCCCT	19:C>G
HWUSI-EAS1798_0009:3:16:5546:10733#0/2	-	chromosome:AgamP3:2R:1:61545105:1	4605069	TTCGATTTATACACTCAACCATTTATTCAGCTTTCG	1:T>C
HWUSI-EAS1798_0009:3:80:15283:10988#0/2	-	chromosome:AgamP3:2R:1:61545105:1	4605069	TTCGATTTATACACTCAACCATTTATTCAGCTTTCG	1:T>C
HWUSI-EAS1798_0009:3:48:7845:6621#0/1	-	chromosome:AgamP3:2R:1:61545105:1	4610513	TGTGTGTGTGTGTGTTTGTGTTTCCTACCCATTTCC	2:C>T,30:T>G
HWUSI-EAS1798_0009:3:21:17440:11659#0/2	-	chromosome:AgamP3:2R:1:61545105:1	4686759	AGCAGCAGTGTCGTACACTTACGCGCGTGTGTGTGC	25:C>T,27:C>T
HWUSI-EAS1798_0009:3:16:19024:15661#0/1	+	chromosome:AgamP3:2R:1:61545105:1	4741534	CCATCCCATCTCCTCGCTCAGCCCGTACCAGAACAA
HWUSI-EAS1798_0009:3:59:4056:9728#0/2	+	chromosome:AgamP3:2R:1:61545105:1	4745938	AAATACTGTTCAATCTTGCGTTGCCAACTGCAATAG
HWUSI-EAS1798_0009:3:92:18702:3877#0/2	+	chromosome:AgamP3:2R:1:61545105:1	4745938	AAATACTGTTCAATCTTGCGTTGCCAACTGCAATAG
HWUSI-EAS1798_0009:3:16:9687:5520#0/1	-	chromosome:AgamP3:2R:1:61545105:1	4770052	GTCGTCGTCGTTGTTGTTGTTGTTGTTGTTGTTGTC	0:T>C,5:A>G
HWUSI-EAS1798_0009:3:28:19432:3421#0/2	-	chromosome:AgamP3:2R:1:61545105:1	4782439	TTTGAAAATGGAATATCTAGTTTGAACTACACATCA
HWUSI-EAS1798_0009:3:101:7032:2909#0/1	-	chromosome:AgamP3:2R:1:61545105:1	4783952	GAGCGGGCGGAGATTGCGATCCAAAATTCGAAAAAT	33:C>G
HWUSI-EAS1798_0009:3:115:4446:4175#0/1	-	chromosome:AgamP3:2R:1:61545105:1	4783952	GAGCGGGCGGAGATTGCGATCCAAAATTCGAAAAAT	33:C>G
HWUSI-EAS1798_0009:3:39:14570:8227#0/1	-	chromosome:AgamP3:2R:1:61545105:1	4784169	CTCCATTCAGTTAGCATCGGCAGCGCACCGGAAGCC
HWUSI-EAS1798_0009:3:20:9848:6166#0/2	+	chromosome:AgamP3:2R:1:61545105:1	4824717	CGATGAACACGAAGGGTTTCTCCGATTACGAGCTGC
HWUSI-EAS1798_0009:3:5:19095:17301#0/1	-	chromosome:AgamP3:2R:1:61545105:1	4856702	ACCGGAAATGCCCAAACCTTGGAGTAGCTTTGGTAA	20:T>A
HWUSI-EAS1798_0009:3:110:9925:3524#0/1	-	chromosome:AgamP3:2R:1:61545105:1	4868934	GTAAGGGATTACATGTCGCAACATATGGATAACAAT
HWUSI-EAS1798_0009:3:32:13384:1835#0/1	+	chromosome:AgamP3:2R:1:61545105:1	4871449	GAGACAGAGAAGCCAACAGAGCTCAGAGTGACGCCG	30:G>A
HWUSI-EAS1798_0009:3:109:16277:14147#0/1	-	chromosome:AgamP3:2R:1:61545105:1	4879163	GCATACAACAGCATAATCCGTGAACAAGATAATATA
HWUSI-EAS1798_0009:3:32:12076:1402#0/1	+	chromosome:AgamP3:2R:1:61545105:1	4881412	GTACCACTGAGGCATCCCCAAATGGGGCGTCCCCAC	28:A>G
HWUSI-EAS1798_0009:3:29:1194:11259#0/1	+	chromosome:AgamP3:2R:1:61545105:1	4882126	GTTCGGTCCGGGGCTGTGTACCGCCGCCCGCCTTCC	6:G>T,25:A>G
HWUSI-EAS1798_0009:3:76:13747:17543#0/1	-	chromosome:AgamP3:2R:1:61545105:1	4887985	ACAAACTAGGTAAAATTCGGTAACGTTTTCATATTG
HWUSI-EAS1798_0009:3:116:4710:11566#0/2	+	chromosome:AgamP3:2R:1:61545105:1	4919069	GGGACGTCAAACTAGGGGGTTTATTTACACCGATAG
HWUSI-EAS1798_0009:3:90:6668:15488#0/1	+	chromosome:AgamP3:2R:1:61545105:1	4919069	GGGACGTCAAACTAGGGGGTTTATTTACACCGATAG
HWUSI-EAS1798_0009:3:55:2183:16116#0/1	+	chromosome:AgamP3:2R:1:61545105:1	4929423	GTGTGTGCTGTGTGTGTGTGTGTGTGTGTGTTGCGC	7:G>C,35:T>C
HWUSI-EAS1798_0009:3:92:10760:9673#0/2	+	chromosome:AgamP3:2R:1:61545105:1	4938405	CTTAGCAATTTAAAATTCCTTCCCAGTTTGGTAACT
HWUSI-EAS1798_0009:3:93:17579:8226#0/1	+	chromosome:AgamP3:2R:1:61545105:1	4944425	GAAGGGGATACCACTCTCCAAGCCTAGGTTAATGTG	8:G>T
HWUSI-EAS1798_0009:3:35:3007:5448#0/2	-	chromosome:AgamP3:2R:1:61545105:1	4948620	GCTATTGAGCATGAGTTAGCAAAAGGGAAGCAAACA
HWUSI-EAS1798_0009:3:91:16765:19376#0/2	-	chromosome:AgamP3:2R:1:61545105:1	4948620	GCTATTGAGCATGAGTTAGCAAAAGGGAAGCAAACA
HWUSI-EAS1798_0009:3:118:8610:13523#0/1	-	chromosome:AgamP3:2R:1:61545105:1	4956583	AGCCGGCTAAGGTGTCGAGGTTCCGAAAGGATCGGG	27:G>A
HWUSI-EAS1798_0009:3:61:18071:4871#0/1	-	chromosome:AgamP3:2R:1:61545105:1	4990360	CAATCCGTAATAGGCTGATTTAGCATCAAGCGCAAT	9:G>C,21:A>C
HWUSI-EAS1798_0009:3:90:9875:11969#0/2	+	chromosome:AgamP3:2R:1:61545105:1	5005976	ACCCACTTTCACCCCCCCCCCCCCCCCCC	0:C>A,8:G>T
HWUSI-EAS1798_0009:3:117:7517:10579#0/1	-	chromosome:AgamP3:2R:1:61545105:1	5009376	CGCAACCGCTCTTGCGCCGGGCGCTGTGCGGTGGAC	13:A>G
HWUSI-EAS1798_0009:3:36:7590:4861#0/2	-	chromosome:AgamP3:2R:1:61545105:1	5049821	AACAACAACACCAGCACGGCAAACAGTGTAAAGG
HWUSI-EAS1798_0009:3:30:4730:15105#0/1	-	chromosome:AgamP3:2R:1:61545105:1	5086032	GTGTGTGTGTGTGTGTGTGTGTGGGAGTCGTACGAC	7:A>C,11:T>G
HWUSI-EAS1798_0009:3:79:18305:4571#0/1	-	chromosome:AgamP3:2R:1:61545105:1	5086032	GTGTGTGTGTGTGTGTGTGTGTGGGAGTCGTACGAC	7:A>C,11:T>G
HWUSI-EAS1798_0009:3:115:2908:2147#0/1	-	chromosome:AgamP3:2R:1:61545105:1	5107583	GGTTTCATTTTCTTCGCCGGATCGATGAGGAGATTA	5:G>A
HWUSI-EAS1798_0009:3:17:4743:20028#0/1	-	chromosome:AgamP3:2R:1:61545105:1	5108268	ACAACGTGTGTGTGTGTGCCTACGACCGGGAGTGCG	0:T>G
HWUSI-EAS1798_0009:3:33:18671:7736#0/2	-	chromosome:AgamP3:2R:1:61545105:1	5108531	ACACCATCATCGGTGCAGCAGAAAAATTCCATCCTT	22:C>T
HWUSI-EAS1798_0009:3:116:16068:3112#0/1	-	chromosome:AgamP3:2R:1:61545105:1	5146289	GTTCGTGCCCGTGGTCCGAAATTACAAACATTCAAG
HWUSI-EAS1798_0009:3:22:19137:6490#0/2	+	chromosome:AgamP3:2R:1:61545105:1	5162346	CCTATCACAACCCGTTCTCTCCTCGTTGGACTGAAC	35:A>C
HWUSI-EAS1798_0009:3:14:12299:8498#0/1	+	chromosome:AgamP3:2R:1:61545105:1	5187417	GGTGACTTTCTAGGGTATTCTATGGTGGATCCAAGC	5:T>C,6:G>T
HWUSI-EAS1798_0009:3:25:13342:11035#0/1	+	chromosome:AgamP3:2R:1:61545105:1	5187417	GGTGACTTTCTAGGGTATTCTATGGTGGATCCAAGC	5:T>C,6:G>T
HWUSI-EAS1798_0009:3:9:18755:3005#0/1	+	chromosome:AgamP3:2R:1:61545105:1	5187417	GGTGACTTTCTAGGGTATTCTATGGTGGATCCAAGC	5:T>C,6:G>T
HWUSI-EAS1798_0009:3:34:5559:18048#0/1	+	chromosome:AgamP3:2R:1:61545105:1	5187426	CTAGGGTATTCTATGGTGGATCCAAGCACACCAGAG	34:G>A,35:T>G
HWUSI-EAS1798_0009:3:87:18132:16967#0/2	+	chromosome:AgamP3:2R:1:61545105:1	5219829	TTCATTTCGATTGTGTAAAAACGGTGCCCGAAAATG
HWUSI-EAS1798_0009:3:88:12777:14190#0/2	+	chromosome:AgamP3:2R:1:61545105:1	5219829	TTCATTTCGATTGTGTAAAAACGGTGCCCGAAAATG
HWUSI-EAS1798_0009:3:38:16274:5585#0/2	+	chromosome:AgamP3:2R:1:61545105:1	5225726	CGAGCTTCTCCGGCAGGCCATGCGAAGGATAGGCCC	20:C>T,30:T>A
HWUSI-EAS1798_0009:3:14:4131:17434#0/1	-	chromosome:AgamP3:2R:1:61545105:1	5231358	ACCTTGAGCAGCTCTGCGCTGAAGTTCTAGCCGGTG	16:G>T,19:T>C
HWUSI-EAS1798_0009:3:33:5298:2387#0/1	+	chromosome:AgamP3:2R:1:61545105:1	5242713	GGTGGTAGTGATAGTGGAGGTGTTATTATTGCTACT
HWUSI-EAS1798_0009:3:64:12067:15702#0/1	+	chromosome:AgamP3:2R:1:61545105:1	5243897	GTTGTTGTTGTTGATGCTGCTGTTGCTGCTGTTGCA	13:T>A,35:T>A
HWUSI-EAS1798_0009:3:17:13600:16990#0/1	-	chromosome:AgamP3:2R:1:61545105:1	5251692	TGCGACTTTTCTCCCTCGCACAAAACCCAACTACTC
HWUSI-EAS1798_0009:3:42:13158:7696#0/1	+	chromosome:AgamP3:2R:1:61545105:1	5268685	ACATAGTAAAGAAACCAGTGTGCGGTTTGTGTGGTT	2:G>A
HWUSI-EAS1798_0009:3:120:7088:19362#0/2	+	chromosome:AgamP3:2R:1:61545105:1	5321069	ATATCGTGCGTGAGGTTCTAACTGTTAGCTTATCAG	31:C>A
HWUSI-EAS1798_0009:3:105:16738:11739#0/1	+	chromosome:AgamP3:2R:1:61545105:1	5379033	GTGCATACGCTTCTTTTCGTTCTGATCGTTTTCTTC	15:C>T,33:G>T
HWUSI-EAS1798_0009:3:112:14820:2673#0/1	-	chromosome:AgamP3:2R:1:61545105:1	5430608	TTGGGGCGGACAGCGATGGAACGACCAGAACCGAAC	25:G>C
HWUSI-EAS1798_0009:3:23:9646:11125#0/1	-	chromosome:AgamP3:2R:1:61545105:1	5496389	GCTGGTTGGGAATCCGGAAAACTCGGCGCAATGCAG
HWUSI-EAS1798_0009:3:16:18423:5082#0/2	-	chromosome:AgamP3:2R:1:61545105:1	5503715	CTCGAAAAGCGATTTGAGTGAGTTTGAGTTTTTTTT
HWUSI-EAS1798_0009:3:14:9830:13516#0/2	-	chromosome:AgamP3:2R:1:61545105:1	5542261	ATCAAACTGGCAAAACTTCTTGCACATTTTCCTCGA
HWUSI-EAS1798_0009:3:37:1098:12962#0/2	+	chromosome:AgamP3:2R:1:61545105:1	5556783	CGCTGGCGACGGTCATGAAACGTCAAATGCGATGCC	27:C>T
HWUSI-EAS1798_0009:3:40:5632:2024#0/1	-	chromosome:AgamP3:2R:1:61545105:1	5602304	AAGGCGCATAGGCGTGCATAGACAGCGCGCACCGTA	7:A>G
HWUSI-EAS1798_0009:3:72:13134:3515#0/2	-	chromosome:AgamP3:2R:1:61545105:1	5659616	CGCACACACCTCGGCGGTTTTCCACGGCGCGGCTGT
HWUSI-EAS1798_0009:3:89:18119:12012#0/1	+	chromosome:AgamP3:2R:1:61545105:1	5720281	GCCCGTCTCTTAGTAGTGCTGCTTGTAAACGCTTGT
HWUSI-EAS1798_0009:3:98:7370:6105#0/2	+	chromosome:AgamP3:2R:1:61545105:1	5745359	GCTGTAGCATTGATGCTTTTCCGAAGGGCCCGACGG	19:A>T
HWUSI-EAS1798_0009:3:115:4026:3051#0/1	-	chromosome:AgamP3:2R:1:61545105:1	5776137	GCAGCGGCAGGGGCGGCAGCCGTTCATGGCATGATG
HWUSI-EAS1798_0009:3:36:19502:12347#0/2	-	chromosome:AgamP3:2R:1:61545105:1	5780415	CGCAAAGAGACGGGCAAGACGGCACGCGCCATCCGC	24:T>G,27:A>G
HWUSI-EAS1798_0009:3:49:9327:9573#0/2	-	chromosome:AgamP3:2R:1:61545105:1	5795665	GAATGTGACAAAACTTCCGCCAAGAATGCCATCAAC
HWUSI-EAS1798_0009:3:80:10141:15240#0/2	+	chromosome:AgamP3:2R:1:61545105:1	5799078	CACACACACACACACACACACACGCATCCACATATT	27:G>C,32:C>T
HWUSI-EAS1798_0009:3:111:11710:1867#0/2	-	chromosome:AgamP3:2R:1:61545105:1	5861042	GGTGGCCGTGGCGGTGGAGGTGGATTCCGTGGCAAT
HWUSI-EAS1798_0009:3:109:7328:11007#0/1	-	chromosome:AgamP3:2R:1:61545105:1	5871439	TTTCGGATCGTATTTTTCATGTTCGGCTTTCGGCAT	2:T>C,30:A>G
HWUSI-EAS1798_0009:3:26:1942:4777#0/1	+	chromosome:AgamP3:2R:1:61545105:1	5968910	GTACCAGCCCAGCACGAGACATCCTACACCGCTCTC	6:A>G
HWUSI-EAS1798_0009:3:106:7378:11471#0/1	+	chromosome:AgamP3:2R:1:61545105:1	5979930	ATACAGGCGGCACACACACACACACACACACACACA	12:A>C,32:A>C
HWUSI-EAS1798_0009:3:94:1568:900#0/2	-	chromosome:AgamP3:2R:1:61545105:1	6068480	TGGGACTTTCATCGGACAAGGACGGCCCGTTGCACG	7:A>G
HWUSI-EAS1798_0009:3:48:10842:5934#0/1	-	chromosome:AgamP3:2R:1:61545105:1	6077101	CACACGCACACCACGATCGGTTCGAACGGTTAGGGG	6:C>T,12:A>G
HWUSI-EAS1798_0009:3:51:6239:4623#0/1	-	chromosome:AgamP3:2R:1:61545105:1	6077101	CACACGCACACCACGATCGGTTCGAACGGTTAGGGG	6:C>T,12:A>G
HWUSI-EAS1798_0009:3:80:7767:13768#0/1	-	chromosome:AgamP3:2R:1:61545105:1	6093156	TTCGTCAGCATGAACGCCACGGCCAGCGTAACGATG	24:C>G
HWUSI-EAS1798_0009:3:118:13018:9488#0/2	+	chromosome:AgamP3:2R:1:61545105:1	6102149	GATGGATGCCGGGAAGCGATGACACTATGTCGGGCG	5:G>A
HWUSI-EAS1798_0009:3:72:12169:10112#0/1	+	chromosome:AgamP3:2R:1:61545105:1	6275825	TGGATCGTTTGGTTGCTGCGCGAAGAGCAGAAGACA	9:C>T,12:C>T
HWUSI-EAS1798_0009:3:118:14052:2171#0/2	+	chromosome:AgamP3:2R:1:61545105:1	6284418	TTATTCTCTCTTTCTCTCTCTCTCTCTCTTACTCTC	11:C>T,30:T>A
HWUSI-EAS1798_0009:3:119:10078:13409#0/2	+	chromosome:AgamP3:2R:1:61545105:1	6408445	GAATGGCAACCTACTAATTTCAGCCAATTCAAATTC	7:G>A
HWUSI-EAS1798_0009:3:35:15362:3665#0/2	-	chromosome:AgamP3:2R:1:61545105:1	6430978	TGTGTGTGAGAGAGAGAGCGAGAGAGATCAAGAGAG	6:G>A,8:A>T
HWUSI-EAS1798_0009:3:68:17996:9024#0/1	+	chromosome:AgamP3:2R:1:61545105:1	6439595	GATTAGTTGTTTCTAGAGATAATGTAGATTTAGGTT	29:G>T,33:T>G
HWUSI-EAS1798_0009:3:55:12920:9892#0/2	-	chromosome:AgamP3:2R:1:61545105:1	6514202	CAGAACGGATCGGAGGCATCTGAAGCAGAACGGAAG
HWUSI-EAS1798_0009:3:26:3823:1212#0/2	-	chromosome:AgamP3:2R:1:61545105:1	6515253	ACAGCCAAAAAGAAGCATTAGCATCTCATTCCAAGA	12:A>T,15:A>G
HWUSI-EAS1798_0009:3:49:8816:9040#0/2	-	chromosome:AgamP3:2R:1:61545105:1	6679442	AGCTCGGAAGCATCGCGCGCTAGTGAGAGCTGCTGC
HWUSI-EAS1798_0009:3:61:2449:5668#0/2	-	chromosome:AgamP3:2R:1:61545105:1	6744009	CCAACATGACAATGAAAAGTCGTAACGAAAGCAACA
HWUSI-EAS1798_0009:3:117:18179:1051#0/2	+	chromosome:AgamP3:2R:1:61545105:1	6804877	AAGGTGCCCAAGGAGCGCGTGGAAGTAGCTATGGGC
HWUSI-EAS1798_0009:3:84:17353:2401#0/2	+	chromosome:AgamP3:2R:1:61545105:1	6804877	AAGGTGCCCAAGGAGCGCGTGGAAGTAGCTATGGGC
HWUSI-EAS1798_0009:3:116:8156:6487#0/1	-	chromosome:AgamP3:2R:1:61545105:1	6816844	GGTTCGCTTTTCCTCGTCCTCGTCCACCAGCTCGTC	14:A>G
HWUSI-EAS1798_0009:3:49:8872:7355#0/1	+	chromosome:AgamP3:2R:1:61545105:1	6859030	TGTCCGCGCAAACCGCCGCGCTAGTCGCCGCGAACA	2:C>T
HWUSI-EAS1798_0009:3:30:8397:15436#0/2	-	chromosome:AgamP3:2R:1:61545105:1	6973841	GTCAAGAAGAAGAAGGCGTCGTCCAAGGATGACACC
HWUSI-EAS1798_0009:3:93:5091:20298#0/1	-	chromosome:AgamP3:2R:1:61545105:1	7072156	GAAGGCGGGAAATGTATGCTCAAACATCACTCTTGC	8:A>C
HWUSI-EAS1798_0009:3:117:17685:4446#0/2	-	chromosome:AgamP3:2R:1:61545105:1	7118224	TGAACGCAAGATGCTTGGAAGCTAATCAAAGATGAA	29:A>C
HWUSI-EAS1798_0009:3:74:12858:7969#0/2	+	chromosome:AgamP3:2R:1:61545105:1	7126077	AAGCAACGGAAACAAGGCTTGTCATCGTATTTCCTC
HWUSI-EAS1798_0009:3:76:19622:1234#0/1	+	chromosome:AgamP3:2R:1:61545105:1	7136750	CACACACACACACACACACACACAGGCAAAATTAAT	29:G>A,32:A>T
HWUSI-EAS1798_0009:3:44:8938:10372#0/2	+	chromosome:AgamP3:2R:1:61545105:1	7177194	GGCCATCCCCAGGCGTAATCGTTATCCATTCAGTTA
HWUSI-EAS1798_0009:3:97:6946:13744#0/2	-	chromosome:AgamP3:2R:1:61545105:1	7216347	ATGGTGTGCCGTTTTGCCAACTACATATTAGCATTT	10:C>T,11:C>A
HWUSI-EAS1798_0009:3:105:18087:10779#0/2	-	chromosome:AgamP3:2R:1:61545105:1	7218276	GGAGACGGGCGTGGAGAACATCACGTTCGCGATCGC
HWUSI-EAS1798_0009:3:20:2187:19103#0/1	-	chromosome:AgamP3:2R:1:61545105:1	7228078	CGCTCCACACCTCGTTTTCTTGTTTCGCAGATTACT
HWUSI-EAS1798_0009:3:116:9739:6760#0/1	+	chromosome:AgamP3:2R:1:61545105:1	7254610	TATTTCTTCCGTGAGGTCGGTTACTTTCACACACAG
HWUSI-EAS1798_0009:3:23:11623:12630#0/1	-	chromosome:AgamP3:2R:1:61545105:1	7264914	GTACCGCCTCGACCTGTAATTGTGTAGCATACCGAA	19:C>T
HWUSI-EAS1798_0009:3:19:9577:7890#0/2	+	chromosome:AgamP3:2R:1:61545105:1	7305674	AAACACACATTTGGCACGTCGGACTACCGATAAACC	22:G>A
HWUSI-EAS1798_0009:3:71:8829:11123#0/1	-	chromosome:AgamP3:2R:1:61545105:1	7326430	TACAAATCGTCATTAATGCGAATAAAACTTAGTTAA	34:G>A
HWUSI-EAS1798_0009:3:87:18132:16967#0/1	+	chromosome:AgamP3:2R:1:61545105:1	7327714	GCTGGTAAAATTTTATACGGGATTTGACGGATAATG	17:T>C,28:A>G
HWUSI-EAS1798_0009:3:88:12777:14190#0/1	+	chromosome:AgamP3:2R:1:61545105:1	7327714	GCTGGTAAAATTTTATACGGGATTTGACGGATAATG	17:T>C,28:A>G
HWUSI-EAS1798_0009:3:119:16272:15096#0/2	-	chromosome:AgamP3:2R:1:61545105:1	7338957	CTATAACATCTTGGCACTATTAGACAATAATCAAAG	2:G>A,32:C>T
HWUSI-EAS1798_0009:3:89:1124:11860#0/2	+	chromosome:AgamP3:2R:1:61545105:1	7352502	GGCCACCATGTGTGAGTTTGGGGTGCACGGGCACGG	5:T>C,19:C>G
HWUSI-EAS1798_0009:3:33:11978:15917#0/1	+	chromosome:AgamP3:2R:1:61545105:1	7403681	GCAACTGCATCCGAACATCATTCCCTTCCTACACCG	13:T>A
HWUSI-EAS1798_0009:3:93:12718:1277#0/1	+	chromosome:AgamP3:2R:1:61545105:1	7413452	TCTCCCGCGCCATTCCAGCGAAACACTCCATACACG
HWUSI-EAS1798_0009:3:66:5330:12830#0/2	+	chromosome:AgamP3:2R:1:61545105:1	7485762	GTGAACACACACACACACACACACACACACAGCAAC	1:C>T,3:C>A
HWUSI-EAS1798_0009:3:81:6184:7834#0/1	-	chromosome:AgamP3:2R:1:61545105:1	7493784	ATCTCGGCAGCCGGCCACGGTCCCGAGCGCACAGCC	14:G>C
HWUSI-EAS1798_0009:3:100:6978:9924#0/1	-	chromosome:AgamP3:2R:1:61545105:1	7524524	GAGTGGGAAAATGTGATGAGTTTGCATTGGAGGTAA
HWUSI-EAS1798_0009:3:16:16125:19955#0/2	+	chromosome:AgamP3:2R:1:61545105:1	7549745	CAAAGCATCCCAAACCTCCAGGAAGAAGGCTGTACG	1:T>A
HWUSI-EAS1798_0009:3:105:4981:10764#0/1	+	chromosome:AgamP3:2R:1:61545105:1	7580131	CTCATCCTGTGGTCCCGGCATGTTAATCAGCTCTTC	1:C>T,12:C>T
HWUSI-EAS1798_0009:3:71:19600:3606#0/1	+	chromosome:AgamP3:2R:1:61545105:1	7583556	GAAATCGAACTAATGGATCGTCAACGCATCGAGCTA
HWUSI-EAS1798_0009:3:57:4552:10106#0/1	+	chromosome:AgamP3:2R:1:61545105:1	7597293	TGTGTGTGTGTGTGTGTGTGTGTGTCGGCATGGGTT	24:G>T,25:T>C
HWUSI-EAS1798_0009:3:85:7187:10339#0/1	+	chromosome:AgamP3:2R:1:61545105:1	7617792	AGACTCGGATCCTTCCACCATCCTCGTGCTGGAATC	10:A>C,22:T>C
HWUSI-EAS1798_0009:3:87:9339:16926#0/2	-	chromosome:AgamP3:2R:1:61545105:1	7656585	TGCCGCTGCGCCGGCCTACGTTGCTGCTGCCCCGGT
HWUSI-EAS1798_0009:3:108:6366:5823#0/1	+	chromosome:AgamP3:2R:1:61545105:1	7669418	CTTCGCCGCGCAACTCTCCCACCGGACTGCAAGCAC	5:T>C,8:T>C
HWUSI-EAS1798_0009:3:70:12602:12867#0/2	+	chromosome:AgamP3:2R:1:61545105:1	7669418	CTTCGCCGCGCAACTCTCCCACCGGACTGCAAGCAC	5:T>C,8:T>C
HWUSI-EAS1798_0009:3:74:4182:3677#0/1	-	chromosome:AgamP3:2R:1:61545105:1	7695102	TCTGTTGCTTTATTGGAGTGCATGCAAATACTCGGG	23:C>T
HWUSI-EAS1798_0009:3:47:6218:19697#0/1	+	chromosome:AgamP3:2R:1:61545105:1	7734038	GACAGGACAGGTAATAAAAACAGAGCAAAAAAAAAA	2:T>C
HWUSI-EAS1798_0009:3:89:12903:1531#0/1	-	chromosome:AgamP3:2R:1:61545105:1	7760342	TTTTATGTACCAGTTATGGTAATAGAAATGATTGCT	2:A>G
HWUSI-EAS1798_0009:3:46:14980:18501#0/2	+	chromosome:AgamP3:2R:1:61545105:1	7772471	CGTCTTCGCGATCGCGTCCTTGAACACGGTCGTGAA	21:A>G
HWUSI-EAS1798_0009:3:81:5415:16356#0/2	-	chromosome:AgamP3:2R:1:61545105:1	7792042	GGCTCCGGAATTGGAATCGACTCCGGAATTGGAATT	0:C>T,28:A>G
HWUSI-EAS1798_0009:3:89:4530:1681#0/1	+	chromosome:AgamP3:2R:1:61545105:1	7792050	AATTGGAATCGACTCCGGAATTGGAATTGACTCCGG	27:C>T,30:T>C
HWUSI-EAS1798_0009:3:10:6172:5494#0/2	-	chromosome:AgamP3:2R:1:61545105:1	7805462	GACCTCGCGGTGTGCTGCCTGGTGTGGCCGTGTTTT
HWUSI-EAS1798_0009:3:47:17312:15765#0/1	+	chromosome:AgamP3:2R:1:61545105:1	7831109	CCATAATTACATCGTAACGTCGACTGAGATTCGACC
HWUSI-EAS1798_0009:3:92:13392:8163#0/1	+	chromosome:AgamP3:2R:1:61545105:1	7936760	TATAAAAGATGAAAGCATTCAATTCAATCTTAAACG
HWUSI-EAS1798_0009:3:78:14058:5898#0/1	+	chromosome:AgamP3:2R:1:61545105:1	7938724	CTCAACGCCCAAAATGCATTTTACAACCAATGCAAA	32:T>C
HWUSI-EAS1798_0009:3:47:17011:5806#0/1	-	chromosome:AgamP3:2R:1:61545105:1	7982169	CTACACCCGCGCGCACATGCCCTTTAGGGCAGAGCC	20:T>C
HWUSI-EAS1798_0009:3:10:3495:16427#0/2	-	chromosome:AgamP3:2R:1:61545105:1	7997060	TCGTGCGCGCAACACTCGTGTCCAGCCGGGCAGAGT	5:G>C,17:C>T
HWUSI-EAS1798_0009:3:2:2303:17028#0/1	-	chromosome:AgamP3:2R:1:61545105:1	7997060	TCGTGCGCGCAACACTCGTGTCCAGCCGGGCAGAGT	5:G>C,17:C>T
HWUSI-EAS1798_0009:3:54:4522:3298#0/2	-	chromosome:AgamP3:2R:1:61545105:1	8004112	TGCATTCAAGGCACAGGTTTTCCACCACTATCACAG	5:G>T,11:A>C
HWUSI-EAS1798_0009:3:50:8472:18075#0/1	+	chromosome:AgamP3:2R:1:61545105:1	8017396	TTTTAATCTATTCAGTCACTAATTTATTATCTTTCT
HWUSI-EAS1798_0009:3:3:13484:17076#0/1	-	chromosome:AgamP3:2R:1:61545105:1	8091537	TCGTTTGAATAAGATTATACAAAATCAAACGCCCAT	16:A>C
HWUSI-EAS1798_0009:3:72:10340:2164#0/2	+	chromosome:AgamP3:2R:1:61545105:1	8110708	GAGGAAAGCCGAAAAGCTTTTAAAAATCAAAACATT
HWUSI-EAS1798_0009:3:90:3333:10512#0/1	+	chromosome:AgamP3:2R:1:61545105:1	8133857	TCCAAACTCAAAACAAAAAACAAGGCAGCGAAGAAT	24:A>G
HWUSI-EAS1798_0009:3:97:15860:17224#0/2	-	chromosome:AgamP3:2R:1:61545105:1	8137268	TGCCTGTTCATGACAGAATAATTCAATTGAGCTGAT
HWUSI-EAS1798_0009:3:103:8267:7943#0/1	-	chromosome:AgamP3:2R:1:61545105:1	8150501	GCAATGTTGATGTGCACAGTGCGTTCTCCACACGCC	21:T>C,31:A>T
HWUSI-EAS1798_0009:3:55:8724:16699#0/2	-	chromosome:AgamP3:2R:1:61545105:1	8219074	GGCGGACCGGTACAACTTCGTCACGGAGTGCTTCTT
HWUSI-EAS1798_0009:3:11:16663:2453#0/2	+	chromosome:AgamP3:2R:1:61545105:1	8313086	AACCAGACCAATTTAAGTAAAATCAGTACGCAATCG	17:C>T
HWUSI-EAS1798_0009:3:67:12983:16322#0/1	+	chromosome:AgamP3:2R:1:61545105:1	8424718	CGTATCCAAACCGAGCAGGGTTGAATCTAATCTTTT	17:T>G
HWUSI-EAS1798_0009:3:93:15394:19996#0/2	+	chromosome:AgamP3:2R:1:61545105:1	8460471	TCCAGTGTTCCTTGCGTTCTGGTACCTTGTGCAACT
HWUSI-EAS1798_0009:3:2:16099:1124#0/2	-	chromosome:AgamP3:2R:1:61545105:1	8475586	TTCATTGCATCGTCAATTGGCTTTTGGCCGTTGTTG
HWUSI-EAS1798_0009:3:72:10340:2164#0/1	+	chromosome:AgamP3:2R:1:61545105:1	8476912	AGTGCGAGTCGTGTGTGTCACTTGGTGGTGTGATGT
HWUSI-EAS1798_0009:3:16:19269:18030#0/1	+	chromosome:AgamP3:2R:1:61545105:1	8487323	GACTCCGGCATTGACACGAGTAGCACGTTTACCAGT
HWUSI-EAS1798_0009:3:27:2983:10043#0/2	+	chromosome:AgamP3:2R:1:61545105:1	8487323	GACTCCGGCATTGACACGAGTAGCACGTTTACCAGT
HWUSI-EAS1798_0009:3:60:3886:15222#0/2	+	chromosome:AgamP3:2R:1:61545105:1	8487323	GACTCCGGCATTGACACGAGTAGCACGTTTACCNG	33:A>N
HWUSI-EAS1798_0009:3:119:5923:1398#0/2	-	chromosome:AgamP3:2R:1:61545105:1	8488156	AGTTATTCGAGCAGTGTGTCCTTTTCCCGTCAACCT	0:A>T,16:T>C
HWUSI-EAS1798_0009:3:22:16818:17583#0/1	-	chromosome:AgamP3:2R:1:61545105:1	8535135	GACAGGCAAGGCATTTCACAACCATCAAGTCGTCAG	8:T>A
HWUSI-EAS1798_0009:3:11:13401:10748#0/2	-	chromosome:AgamP3:2R:1:61545105:1	8578924	CGGACGGGTCAGAAGTCGGTTCAACATATTATGTAG	14:G>C,23:G>A
HWUSI-EAS1798_0009:3:59:10011:12131#0/2	+	chromosome:AgamP3:2R:1:61545105:1	8586352	GAATTGAGATAGTGGGCGAAGCTTTTGAGGTGATGC	33:C>T
HWUSI-EAS1798_0009:3:61:17489:14304#0/2	+	chromosome:AgamP3:2R:1:61545105:1	8586352	GAATTGAGATAGTGGGCGAAGCTTTTGAGGTGATGC	33:C>T
HWUSI-EAS1798_0009:3:49:8872:7355#0/2	+	chromosome:AgamP3:2R:1:61545105:1	8598598	CACCATTCGTTCGCTGCCTGTCGGTCAGTCCGTAAG	18:G>T
HWUSI-EAS1798_0009:3:63:6576:8686#0/1	-	chromosome:AgamP3:2R:1:61545105:1	8656123	AAGGATCGACTATCCGGGTTGCGTGGTAATGAATTA	18:T>G,29:T>C
HWUSI-EAS1798_0009:3:91:7100:19732#0/1	-	chromosome:AgamP3:2R:1:61545105:1	8679758	ACGCGGAAAGTTTCCCCCGAAACGGTGACGTTTGTT	17:C>G,25:C>T
HWUSI-EAS1798_0009:3:50:6007:14302#0/2	-	chromosome:AgamP3:2R:1:61545105:1	8775382	GGCTGCCGTACATGAAGAACGCGGAATCGCCCTACG
HWUSI-EAS1798_0009:3:109:16277:14147#0/2	-	chromosome:AgamP3:2R:1:61545105:1	8796449	CCGGAGCAACTCTCCGCCACGTCCAGCAGTGCAGCG
HWUSI-EAS1798_0009:3:28:18326:18103#0/2	-	chromosome:AgamP3:2R:1:61545105:1	8809639	CTACGAAAAGGAAAGTTTTGTCAACCTAGGGTGTCC
HWUSI-EAS1798_0009:3:114:4035:6763#0/2	+	chromosome:AgamP3:2R:1:61545105:1	8855426	GTTGCTGATCTTGTGGTTGCTGCTCGAGAACCAC	25:C>G,27:A>G
HWUSI-EAS1798_0009:3:6:4022:17359#0/1	+	chromosome:AgamP3:2R:1:61545105:1	8857176	CGGTATGTCGTACAGTTCGCCCGCCTCCGTAATCTC
HWUSI-EAS1798_0009:3:87:10678:8122#0/2	-	chromosome:AgamP3:2R:1:61545105:1	8858262	CGGTGCTGTCAAAATTCTCTCGAGAGCAGAAACGAG	12:A>G
HWUSI-EAS1798_0009:3:92:7321:15058#0/2	-	chromosome:AgamP3:2R:1:61545105:1	8881832	CGAATAGAATCACTCATTTGCGAAATTATCAATACA	24:T>A
HWUSI-EAS1798_0009:3:113:1426:4529#0/1	-	chromosome:AgamP3:2R:1:61545105:1	8887268	TTTGTATTTCTTCTGGCGCTTCTTGTCCACCAGCAC	2:T>C
HWUSI-EAS1798_0009:3:81:4885:11446#0/1	+	chromosome:AgamP3:2R:1:61545105:1	8911750	GGGTTCGAGGAAGTGTTCGCTCAAGTGTGTCCAGTT	22:G>A
HWUSI-EAS1798_0009:3:30:17020:3709#0/2	+	chromosome:AgamP3:2R:1:61545105:1	8980726	CGGTCGGATTTCGAGCACTTCGGGAGTCCTTTACCG	11:T>C
HWUSI-EAS1798_0009:3:40:17814:15172#0/2	+	chromosome:AgamP3:2R:1:61545105:1	8980726	CGGTCGGATTTCGAGCACTTCGGGAGTCCTTTACCG	11:T>C
HWUSI-EAS1798_0009:3:52:18008:11499#0/2	+	chromosome:AgamP3:2R:1:61545105:1	9057647	TATCGACAGAGTAGCAGCTCACAGGGACAGACATAC
HWUSI-EAS1798_0009:3:89:4530:1681#0/2	-	chromosome:AgamP3:2R:1:61545105:1	9077002	ATCGACGGTGATGTTTGTGGAGGGCGCCAAGCATGC	26:A>G
HWUSI-EAS1798_0009:3:81:5415:16356#0/1	+	chromosome:AgamP3:2R:1:61545105:1	9081541	ATCTTCCCGGAAAATCAAATCGATGGCAATCATATT	19:A>T
HWUSI-EAS1798_0009:3:30:12235:2281#0/2	-	chromosome:AgamP3:2R:1:61545105:1	9084051	ACACCAGAAAAGAAGCAGCGCGCAATCGATCGATGA
HWUSI-EAS1798_0009:3:44:2840:2244#0/2	-	chromosome:AgamP3:2R:1:61545105:1	9084051	ACACCAGAAAAGAAGCAGCGCGCAATCGATCGATGA
HWUSI-EAS1798_0009:3:110:7554:16564#0/1	-	chromosome:AgamP3:2R:1:61545105:1	9236441	TTGAGCGCGACACGTGCGTTTCAAATAGTTTCGGTT	7:G>T,32:T>A
HWUSI-EAS1798_0009:3:4:1119:4311#0/1	-	chromosome:AgamP3:2R:1:61545105:1	9377427	TCATTTCGTATATGTACAACACTTTGCAACAAATGT	18:T>A
HWUSI-EAS1798_0009:3:4:1160:4314#0/1	-	chromosome:AgamP3:2R:1:61545105:1	9377427	TCATTTCGTATATGTACAACACTTTGCAACAAATGT	18:T>A
HWUSI-EAS1798_0009:3:4:1185:4316#0/1	-	chromosome:AgamP3:2R:1:61545105:1	9377427	TCATTTCGTATATGTACAACACTTTGCAACAAATGT	18:T>A
HWUSI-EAS1798_0009:3:67:12026:17254#0/1	-	chromosome:AgamP3:2R:1:61545105:1	9395565	CGTTGTCGATCTGCTATCGTTTGTAGTGAAATGTAA
HWUSI-EAS1798_0009:3:50:7932:16859#0/1	-	chromosome:AgamP3:2R:1:61545105:1	9404504	TGTGTAAAAGCATGGGCTGCTCCGTTTCTCTGTGTG	2:A>G,33:C>T
HWUSI-EAS1798_0009:3:8:16528:3581#0/1	-	chromosome:AgamP3:2R:1:61545105:1	9404504	TGTGTAAAAGCATGGGCTGCTCCGTTTCTCTGTGTG	2:A>G,33:C>T
HWUSI-EAS1798_0009:3:4:18215:3758#0/2	-	chromosome:AgamP3:2R:1:61545105:1	9457134	CTTTTAGTGTTAGGTGAAGAATTTTTAATAGCGTAC
HWUSI-EAS1798_0009:3:7:10251:8173#0/2	+	chromosome:AgamP3:2R:1:61545105:1	9458052	CAGCTTCAGCGTAGGTTCGCCGCATCCCCAGGTACC	27:G>C
HWUSI-EAS1798_0009:3:6:18708:13049#0/1	-	chromosome:AgamP3:2R:1:61545105:1	9482481	TCTTAATGTAAGATATAACTTATCTTCACGTTTAAG
HWUSI-EAS1798_0009:3:57:4038:12777#0/1	+	chromosome:AgamP3:2R:1:61545105:1	9482867	CATCTGAAGAAACTGGCCGTATCGTCGACAACGTAA
HWUSI-EAS1798_0009:3:25:6208:9163#0/1	-	chromosome:AgamP3:2R:1:61545105:1	9483861	GTGCGCTCCGCGATGCTGTTCAGCTGGTCCTGGCTA
HWUSI-EAS1798_0009:3:97:18698:15178#0/1	-	chromosome:AgamP3:2R:1:61545105:1	9484008	CTGTTCAGCCGGTTCTCCTTGTTCGGCTTGATCGGC
HWUSI-EAS1798_0009:3:82:16119:919#0/2	-	chromosome:AgamP3:2R:1:61545105:1	9484711	GCTGGTGCTCTAATTCTTACGGAGCCTCCTTGTCGA	8:T>C,9:C>T
HWUSI-EAS1798_0009:3:106:19379:16924#0/1	+	chromosome:AgamP3:2R:1:61545105:1	9486808	CGTCGGGCACAAGGACGGTCCGCAAAGACATTGTAA	20:A>C,24:G>A
HWUSI-EAS1798_0009:3:17:2919:1685#0/1	+	chromosome:AgamP3:2R:1:61545105:1	9487035	TTGTCTTTCTTTGTTACGAGAATGTGAAGATAGTGG	4:G>C,15:C>A
HWUSI-EAS1798_0009:3:98:8144:2859#0/1	+	chromosome:AgamP3:2R:1:61545105:1	9487035	TTGTCTTTCTTTGTTACGAGAATGTGAAGATAGTGG	4:G>C,15:C>A
HWUSI-EAS1798_0009:3:101:12283:12471#0/1	+	chromosome:AgamP3:2R:1:61545105:1	9487416	CAAAGCAGGCGAATGAAAATCAGCTGGCAGAGAGAC	30:C>A
HWUSI-EAS1798_0009:3:105:12903:1941#0/1	+	chromosome:AgamP3:2R:1:61545105:1	9487416	CAAAGCAGGCGAATGAAAATCAGCTGGCAGAGAGAC	30:C>A
HWUSI-EAS1798_0009:3:49:9844:19282#0/2	+	chromosome:AgamP3:2R:1:61545105:1	9487440	TGGCAGAGAGACAGGTGGTGGTGCGATCATCCCCAT	6:C>A,31:A>C
HWUSI-EAS1798_0009:3:69:14643:15150#0/1	+	chromosome:AgamP3:2R:1:61545105:1	9487445	GAGAGACAGGTGGTGGTGCGATCATCCCCATCACCA	1:C>A,26:A>C
HWUSI-EAS1798_0009:3:87:14933:19067#0/2	+	chromosome:AgamP3:2R:1:61545105:1	9487680	GTGGGCGAGCATGTTGAAGCAGTGGTTCTATTCTGC	28:C>T
HWUSI-EAS1798_0009:3:58:15703:3670#0/2	+	chromosome:AgamP3:2R:1:61545105:1	9488160	GACACCGAAGAGCAATACACTACTACGCGCAGCAAA	7:T>A,8:C>A
HWUSI-EAS1798_0009:3:68:6625:4299#0/2	+	chromosome:AgamP3:2R:1:61545105:1	9488160	GACACCGAAGAGCAATACACTACTACGCGCAGCAAA	7:T>A,8:C>A
HWUSI-EAS1798_0009:3:86:6675:3874#0/2	+	chromosome:AgamP3:2R:1:61545105:1	9488424	CGTCGTGCCGGAGACCAGTAAAGGTAGAAGCGGAAA	18:C>T,27:G>A
HWUSI-EAS1798_0009:3:87:6912:17694#0/1	+	chromosome:AgamP3:2R:1:61545105:1	9488591	TGGGTTTTACGTGATGATGTTGCAGAAGCTGTTCGA	19:C>T
HWUSI-EAS1798_0009:3:6:2544:11471#0/1	+	chromosome:AgamP3:2R:1:61545105:1	9489046	CATTCCTTCTGACAGGCCGATCTAGACAATCTAACG	1:G>A,11:G>A
HWUSI-EAS1798_0009:3:91:15307:12412#0/1	+	chromosome:AgamP3:2R:1:61545105:1	9491156	CCGGACGAGAATATGGTGTGGTGTCCGGAGCAGCTG	11:C>T
HWUSI-EAS1798_0009:3:35:14510:16372#0/2	-	chromosome:AgamP3:2R:1:61545105:1	9527164	GGGTAATCAATAAGATACTGAAAGCCAAGCTCACTA	20:C>T,21:T>A
HWUSI-EAS1798_0009:3:2:10539:19279#0/1	-	chromosome:AgamP3:2R:1:61545105:1	9534360	CCACTTGACTGATAAGCTACTAAAACCGAAACGCGC
HWUSI-EAS1798_0009:3:71:19600:3606#0/2	-	chromosome:AgamP3:2R:1:61545105:1	9536567	TTCACAATTGAACGTCTGGCCAACACGCCACCCACC
HWUSI-EAS1798_0009:3:67:14751:10966#0/1	-	chromosome:AgamP3:2R:1:61545105:1	9542374	ATCGCACAAACATTTCAGCACACAGTGGCCATGTAA	21:G>T,26:T>A
HWUSI-EAS1798_0009:3:64:4217:2823#0/1	-	chromosome:AgamP3:2R:1:61545105:1	9543097	CACGAGCCGTACGTACGAACACCATCGGGGTACGG	1:C>G
HWUSI-EAS1798_0009:3:111:3915:18147#0/2	-	chromosome:AgamP3:2R:1:61545105:1	9549936	GAATATTAAACGAACCTTGGGCCATCTCGCCGCAGG	8:T>C
HWUSI-EAS1798_0009:3:9:11537:13010#0/2	+	chromosome:AgamP3:2R:1:61545105:1	9550283	CTAAAACTAAACCTACGCACGAAGCAATGCCTGACG
HWUSI-EAS1798_0009:3:71:5730:2271#0/1	+	chromosome:AgamP3:2R:1:61545105:1	9550310	TGCCTGACGGAATAATAAGTTTCTCTTTCGTTCTTT
HWUSI-EAS1798_0009:3:118:6278:2539#0/1	-	chromosome:AgamP3:2R:1:61545105:1	9580651	GCTTGTACGGACATTCTTTTCCGTACTTTTGATTAC
HWUSI-EAS1798_0009:3:112:6692:16970#0/2	+	chromosome:AgamP3:2R:1:61545105:1	9583598	TGAAATGCGATATTGTAATCAGCTGCATCCCAGTGA
HWUSI-EAS1798_0009:3:111:3915:18147#0/1	-	chromosome:AgamP3:2R:1:61545105:1	9669296	AGTAAAATAGTGGCTCAGAGCCCTCTCCAGTAAATC	29:G>A
HWUSI-EAS1798_0009:3:71:5730:2271#0/2	+	chromosome:AgamP3:2R:1:61545105:1	9671941	TTCACATCGTGTAGTTGAACAATCTATCCTCAGGCT	13:A>G,34:T>C
HWUSI-EAS1798_0009:3:9:11537:13010#0/1	+	chromosome:AgamP3:2R:1:61545105:1	9674310	TGTCCAGTGGAGCTCTTATGCTTGGGGCAAACTTTA	14:A>C,35:G>A
HWUSI-EAS1798_0009:3:67:14751:10966#0/2	-	chromosome:AgamP3:2R:1:61545105:1	9674545	CTGGAAGAAATACAAAGAAACAAGTTTTACAAGAGT	13:G>A,23:T>C
HWUSI-EAS1798_0009:3:64:4217:2823#0/2	-	chromosome:AgamP3:2R:1:61545105:1	9674836	ACCTCACCCAGCTAATCCTTTGCTTCTACCATTCCT	8:T>A,9:G>T
HWUSI-EAS1798_0009:3:118:17205:10489#0/2	-	chromosome:AgamP3:2R:1:61545105:1	9767307	GGTACAGCCAACCTCCATTACGATGTGCTGCTGTCA	0:G>A,13:T>A
HWUSI-EAS1798_0009:3:38:17914:2900#0/1	-	chromosome:AgamP3:2R:1:61545105:1	9767874	CCAGTGACACATTTAACAACAGAGAACAAAGCACAC	20:C>A
HWUSI-EAS1798_0009:3:8:12986:14801#0/2	-	chromosome:AgamP3:2R:1:61545105:1	9782591	CAAATTTGTCTTGCTTATCCAAAGGACTTTATCGTT	10:G>A,33:T>A
HWUSI-EAS1798_0009:3:76:2683:12854#0/2	-	chromosome:AgamP3:2R:1:61545105:1	9793043	ACCCTCTCCCCAGCCTCGGTGGTCCATTTGTATCGA	9:G>T,35:G>A
HWUSI-EAS1798_0009:3:58:8410:19909#0/1	+	chromosome:AgamP3:2R:1:61545105:1	9814761	TAAAAACAAATAAAATGTACTACTTTGTGGATTATA	27:G>T
HWUSI-EAS1798_0009:3:68:11282:1259#0/1	+	chromosome:AgamP3:2R:1:61545105:1	9823770	AGAACCACATTTGCCTGCGTACATCTCACTGCTATA	32:A>T
HWUSI-EAS1798_0009:3:9:1757:3258#0/1	-	chromosome:AgamP3:2R:1:61545105:1	9846490	TTTACCTTGAGATGTGCGTGATGGAGACGCCTGGTG	17:A>T,32:G>A
HWUSI-EAS1798_0009:3:14:15529:13340#0/2	+	chromosome:AgamP3:2R:1:61545105:1	9854954	CAAAGTTATCAGTCTTTTGCAGCTCACTCTTAGCAA	4:A>G,17:A>T
HWUSI-EAS1798_0009:3:114:18007:1465#0/2	-	chromosome:AgamP3:2R:1:61545105:1	9884000	AAAAAGCAGCGGCTGGTACTCCTCCCCAAGCCGGGC	12:G>C
HWUSI-EAS1798_0009:3:110:13532:14081#0/2	-	chromosome:AgamP3:2R:1:61545105:1	9886992	GAAAGAAGCGGTTCTACTCGGCCTTCCTTTCCTGTA	6:G>T
HWUSI-EAS1798_0009:3:4:9977:4515#0/1	+	chromosome:AgamP3:2R:1:61545105:1	9889997	CGATGGTAGGATGGATGTCGAAACACCGGGCATTGG	7:G>A,8:A>G
HWUSI-EAS1798_0009:3:8:12986:14801#0/1	+	chromosome:AgamP3:2R:1:61545105:1	9940557	ATGATTTATTGGATTCCGTACCGTTCAACTTACTTT	20:T>C,34:C>T
HWUSI-EAS1798_0009:3:77:6010:11909#0/1	+	chromosome:AgamP3:2R:1:61545105:1	9944953	TAGCCTGAAACAGAGTATGACTATTTACAAGCTTAC	11:G>A,34:T>A
HWUSI-EAS1798_0009:3:94:9173:18673#0/1	-	chromosome:AgamP3:2R:1:61545105:1	9946243	CTGCTGTGCCTATCAACTCTGGTCCCTCCTGCTACA	3:G>T,18:A>T
HWUSI-EAS1798_0009:3:76:2683:12854#0/1	+	chromosome:AgamP3:2R:1:61545105:1	9956505	CCATGGCAACCTTCACACAATTCAAACCCCTTTCCA	22:G>C,31:C>T
HWUSI-EAS1798_0009:3:62:7856:10132#0/2	-	chromosome:AgamP3:2R:1:61545105:1	10000109	TCCGTCGTGGAAAACCACCCTGAACCCGAACAGTGG	4:T>A,35:C>T
HWUSI-EAS1798_0009:3:58:8410:19909#0/2	+	chromosome:AgamP3:2R:1:61545105:1	10027988	TAGGTAAGGGAAAGCTTACTTTACACCACCACCATA	0:A>T,34:C>T
HWUSI-EAS1798_0009:3:4:9977:4515#0/2	+	chromosome:AgamP3:2R:1:61545105:1	10031767	ACTATTGCGCTGATGAAGTAGTAGTGGTATCCCGTG	34:C>T,35:T>G
HWUSI-EAS1798_0009:3:110:13532:14081#0/1	-	chromosome:AgamP3:2R:1:61545105:1	10031846	TGGCGTGAACGAGTGCTACGTTGGCGACTTTCCTTT	12:A>G,27:C>A
HWUSI-EAS1798_0009:3:94:9173:18673#0/2	-	chromosome:AgamP3:2R:1:61545105:1	10047378	ATAATCGCAACGTATGTCAAATGAAATTATGTAGCT	31:G>T,34:G>T
HWUSI-EAS1798_0009:3:38:17914:2900#0/2	-	chromosome:AgamP3:2R:1:61545105:1	10059463	TAGTAATGATTGACCCTGTTCTTTTTTCTGTTTGGT	34:C>A,35:C>T
HWUSI-EAS1798_0009:3:118:17205:10489#0/1	-	chromosome:AgamP3:2R:1:61545105:1	10059481	TTCTTTTTTCTGTTTGGTTTCGGGGCTCGGGACTCT	9:A>T
HWUSI-EAS1798_0009:3:9:1757:3258#0/2	-	chromosome:AgamP3:2R:1:61545105:1	10063762	AAAATGTGTCCGAACGAAAATTGTAATTTAAATAAT	9:C>T,30:A>G
HWUSI-EAS1798_0009:3:68:11282:1259#0/2	+	chromosome:AgamP3:2R:1:61545105:1	10092658	CTCAACGATACGTGTGAAGCAACCAACCTGAGCTTA	3:G>A
HWUSI-EAS1798_0009:3:77:6010:11909#0/2	+	chromosome:AgamP3:2R:1:61545105:1	10129088	TTCATATAAAATGAGTTCCGGGGTTTCCTTGCTGCG	4:C>T,21:T>G
HWUSI-EAS1798_0009:3:48:6946:12456#0/2	-	chromosome:AgamP3:2R:1:61545105:1	10133773	AGAAAGGGTCATTCTGCTAGCATCTATCCAAACATT	15:T>C,18:A>T
HWUSI-EAS1798_0009:3:14:15529:13340#0/1	+	chromosome:AgamP3:2R:1:61545105:1	10133938	AATAAAACTTATTCTTATTATTTATGGGAGATAAAT	25:T>G,26:T>G
HWUSI-EAS1798_0009:3:62:7856:10132#0/1	-	chromosome:AgamP3:2R:1:61545105:1	10150989	CATAGGTGTCATTTGAGCAACTGAGAAAAGGTGTTT	20:T>A,35:A>C
HWUSI-EAS1798_0009:3:29:4611:8629#0/1	+	chromosome:AgamP3:2R:1:61545105:1	10156006	CCGGTCGCGAGCACCATGTCGCGGAAGATGCTGATC
HWUSI-EAS1798_0009:3:29:19264:4422#0/2	-	chromosome:AgamP3:2R:1:61545105:1	10171999	AATTAGAAACAATCGCATCGCAACAATCTTGTGTTC	0:A>C
HWUSI-EAS1798_0009:3:36:6827:13103#0/2	+	chromosome:AgamP3:2R:1:61545105:1	10207347	ATTGAATCATTTCAAAGATTCATTCAGCTATATGAA	27:A>C,30:C>T
HWUSI-EAS1798_0009:3:103:10803:10428#0/1	+	chromosome:AgamP3:2R:1:61545105:1	10215897	CGTGCTGTGTCCCGTTGCACTCCACCCCGCGGACAA	27:T>C
HWUSI-EAS1798_0009:3:33:1743:2778#0/2	-	chromosome:AgamP3:2R:1:61545105:1	10224702	AAATATACGATTTGACAGTTGTTGAAAATCATCTTG	27:T>G,30:A>T
HWUSI-EAS1798_0009:3:48:14242:15085#0/2	+	chromosome:AgamP3:2R:1:61545105:1	10226854	CGGATCGGCATCACTGGATGGGTCCTCGGTTGTTCT	7:A>G
HWUSI-EAS1798_0009:3:106:10622:5893#0/2	-	chromosome:AgamP3:2R:1:61545105:1	10320339	GGTCTTGATATGTGCGGGGAGTTCCTTAAGGTTCTT	33:A>T
HWUSI-EAS1798_0009:3:113:19752:14327#0/1	-	chromosome:AgamP3:2R:1:61545105:1	10320339	TGTCTTGATATGTGCGGGGAGTTCCTTAAGGTTCTT	33:A>T,35:G>T
HWUSI-EAS1798_0009:3:15:18357:11894#0/2	-	chromosome:AgamP3:2R:1:61545105:1	10320339	AGTCTTGATATGTGCGGGGAGTTCCTTAAGGTTCTT	33:A>T,35:G>A
HWUSI-EAS1798_0009:3:49:16459:10228#0/1	-	chromosome:AgamP3:2R:1:61545105:1	10320339	GGTCTTGATATGTGCGGGGAGTTCCTTAAGGTTCTT	33:A>T
HWUSI-EAS1798_0009:3:58:17903:5235#0/2	-	chromosome:AgamP3:2R:1:61545105:1	10320339	GGTCTTGATATGTGCGGGGAGTTCCTTAAGGTTCTT	33:A>T
HWUSI-EAS1798_0009:3:71:4854:11832#0/1	-	chromosome:AgamP3:2R:1:61545105:1	10320339	AGTCTTGATATGTGCGGGGAGTTCCTTAAGGTTCTT	33:A>T,35:G>A
HWUSI-EAS1798_0009:3:104:7383:5188#0/2	-	chromosome:AgamP3:2R:1:61545105:1	10320340	GTCTTGATATGTGCGTGGAGTTCCTTAAGGTTCTTC	20:G>T,34:A>T
HWUSI-EAS1798_0009:3:11:11811:18080#0/1	+	chromosome:AgamP3:2R:1:61545105:1	10320340	GTCTTGATATGTGCGGGGAGTTCCTTAAGGTTCTTC	1:A>T
HWUSI-EAS1798_0009:3:11:11834:18068#0/1	+	chromosome:AgamP3:2R:1:61545105:1	10320340	GTCTTGATATGTGCGGGGAGTTCCTTAAGGTTCTTC	1:A>T
HWUSI-EAS1798_0009:3:11:9892:15179#0/1	-	chromosome:AgamP3:2R:1:61545105:1	10320340	GTCTTGATATGTGCGGGGAGTTCCTTAAGGTTCTTC	34:A>T
HWUSI-EAS1798_0009:3:110:9753:17552#0/1	-	chromosome:AgamP3:2R:1:61545105:1	10320340	GTCTTGATATGTGCGGGGAGTTCCTTAAGGTTCTTC	34:A>T
HWUSI-EAS1798_0009:3:12:18897:14742#0/1	+	chromosome:AgamP3:2R:1:61545105:1	10320340	TTCTTGATATGTGCGGGGAGTTCCTTAAGGTTCTTC	0:G>T,1:A>T
HWUSI-EAS1798_0009:3:21:5736:14073#0/2	+	chromosome:AgamP3:2R:1:61545105:1	10320340	GTCTTGATATGTGCGGGGAGTTCCTTAAGGTTCTTC	1:A>T
HWUSI-EAS1798_0009:3:27:5872:3070#0/1	+	chromosome:AgamP3:2R:1:61545105:1	10320340	GTCTTGATATGTGCGGGGAGTTCCTTAAGGTTCTTC	1:A>T
HWUSI-EAS1798_0009:3:36:11819:7200#0/1	-	chromosome:AgamP3:2R:1:61545105:1	10320340	GTCTTGATATGTGCGGGGAGTTCCTTAAGGTTCTTC	34:A>T
HWUSI-EAS1798_0009:3:36:12551:2188#0/1	-	chromosome:AgamP3:2R:1:61545105:1	10320340	GTCTTGATATGTGCGGGGAGTTCCTTAAGGTTCTTC	34:A>T
HWUSI-EAS1798_0009:3:37:19690:4200#0/2	+	chromosome:AgamP3:2R:1:61545105:1	10320340	TTCTTGATATGTGCGGGGAGTTCCTTAAGGTTCTTC	0:G>T,1:A>T
HWUSI-EAS1798_0009:3:43:17432:19089#0/1	+	chromosome:AgamP3:2R:1:61545105:1	10320340	GTCTTGATATATGCGGGGAGTTCCTTAAGGTTCTTC	1:A>T,10:G>A
HWUSI-EAS1798_0009:3:56:5491:3662#0/2	+	chromosome:AgamP3:2R:1:61545105:1	10320340	GTCTTGATATGTGCGGGGAGTTCCTTAAGGTTCTTC	1:A>T
HWUSI-EAS1798_0009:3:65:17183:11754#0/1	-	chromosome:AgamP3:2R:1:61545105:1	10320340	GTCTTGATATGTGCGGGGAGTTCCTTAAGGTTCTTC	34:A>T
HWUSI-EAS1798_0009:3:78:14837:18748#0/1	+	chromosome:AgamP3:2R:1:61545105:1	10320340	GTCTTGATATGTGCGGGGAGTTCCTTAAGGTTCTTC	1:A>T
HWUSI-EAS1798_0009:3:79:10453:19291#0/2	+	chromosome:AgamP3:2R:1:61545105:1	10320340	GTCTTGATATGTGCGGGGAGTTCCTTAAGGTTCTTC	1:A>T
HWUSI-EAS1798_0009:3:89:11132:10814#0/1	-	chromosome:AgamP3:2R:1:61545105:1	10320340	GTCTTGATATGTGCGGGGAGTTCCTTAAGGTTCTTC	34:A>T
HWUSI-EAS1798_0009:3:95:8977:13623#0/1	+	chromosome:AgamP3:2R:1:61545105:1	10320340	TTCTTGATATGTGCGGGGAGTTCCTTAAGGTTCTTC	0:G>T,1:A>T
HWUSI-EAS1798_0009:3:105:12053:16166#0/2	-	chromosome:AgamP3:2R:1:61545105:1	10320341	TCTTGATATGTGCGGGGAGTTCCTTAAGGTTCTTCC	35:A>T
HWUSI-EAS1798_0009:3:105:12059:16142#0/2	-	chromosome:AgamP3:2R:1:61545105:1	10320341	TCTTGATATGTGCGGGGAGTTCCTTAAGGTTCTTCC	35:A>T
HWUSI-EAS1798_0009:3:109:18833:9648#0/1	+	chromosome:AgamP3:2R:1:61545105:1	10320341	TCTTGATATGTGCGGGGAGTTCCTTAAGGTTCTTCC	0:A>T
HWUSI-EAS1798_0009:3:113:19688:14325#0/1	-	chromosome:AgamP3:2R:1:61545105:1	10320341	TCTTGATATGTGCGGGGAGTTCCTTAAGGTTCTT	33:A>T
HWUSI-EAS1798_0009:3:119:18658:15004#0/1	-	chromosome:AgamP3:2R:1:61545105:1	10320341	TCTTGATATGTGCGGGGAGTTCCTTAAGGTTCTTCC	35:A>T
HWUSI-EAS1798_0009:3:15:15401:2763#0/2	-	chromosome:AgamP3:2R:1:61545105:1	10320341	TCTTGATATGTGCGGGGAGTTCCTTAAGGTTCTTCC	35:A>T
HWUSI-EAS1798_0009:3:3:10714:20381#0/2	-	chromosome:AgamP3:2R:1:61545105:1	10320341	TCTTGATATGTGCGGGGAGTTCCTTAAGGTTCTTC	34:A>T
HWUSI-EAS1798_0009:3:41:6050:18724#0/2	-	chromosome:AgamP3:2R:1:61545105:1	10320341	TCTTGATATGTGCGGGGAGTTCCTTAAGGTTCTTCC	35:A>T
HWUSI-EAS1798_0009:3:43:2125:8623#0/1	+	chromosome:AgamP3:2R:1:61545105:1	10320341	TCTTGATATGTGCGGGGAGTTCCTTAAGGTTCTTCC	0:A>T
HWUSI-EAS1798_0009:3:43:7865:19446#0/2	-	chromosome:AgamP3:2R:1:61545105:1	10320341	TCTTGATATGTGCGGGGAGTTCCTTAAGGATCTTCC	6:T>A,35:A>T
HWUSI-EAS1798_0009:3:46:2202:19357#0/2	-	chromosome:AgamP3:2R:1:61545105:1	10320341	TCTTGATATGTGCGGGGAGTTCCTTAAGGTTCTTCC	35:A>T
HWUSI-EAS1798_0009:3:5:16665:4822#0/2	+	chromosome:AgamP3:2R:1:61545105:1	10320341	TCTTGATATGTGCGGGGAGTTCCTTAAGGTTCTTCC	0:A>T
HWUSI-EAS1798_0009:3:71:8156:16238#0/1	+	chromosome:AgamP3:2R:1:61545105:1	10320341	TCTTGATATGTGCGGGGAGTTCCTTAAGGTGCTTCC	0:A>T,30:T>G
HWUSI-EAS1798_0009:3:86:5927:4132#0/2	+	chromosome:AgamP3:2R:1:61545105:1	10320341	TCTTGATATGTGCGGGGAGTTCCTTAAGGTTCTTCC	0:A>T
HWUSI-EAS1798_0009:3:108:14620:16440#0/2	-	chromosome:AgamP3:2R:1:61545105:1	10320342	CTTGATATGTGCGGGGAGTTCCTTAAGGTTCTTCCT
HWUSI-EAS1798_0009:3:116:1255:1651#0/2	+	chromosome:AgamP3:2R:1:61545105:1	10320342	CTTGATGTGTGCGGGAAGTTCCTTAAGGTTCTTCCT	6:A>G,15:G>A
HWUSI-EAS1798_0009:3:14:16898:19067#0/1	+	chromosome:AgamP3:2R:1:61545105:1	10320342	CTTGATGTGTGCGGGAAGTTCCTTAAGGTTCTTCCT	6:A>G,15:G>A
HWUSI-EAS1798_0009:3:15:9649:8535#0/1	+	chromosome:AgamP3:2R:1:61545105:1	10320342	CTTGATATGTGCGGGGAGTTCCTTAAGGTTCTTCCT
HWUSI-EAS1798_0009:3:16:15830:6878#0/1	-	chromosome:AgamP3:2R:1:61545105:1	10320342	CTTGATATGTGCGGGGAGTTCCTTAAGGTTCTTCCT
HWUSI-EAS1798_0009:3:16:9455:4049#0/2	+	chromosome:AgamP3:2R:1:61545105:1	10320342	CTTGATGTGTGCGGGAAGTTCCTTAAGGTTCTTCCT	6:A>G,15:G>A
HWUSI-EAS1798_0009:3:2:19362:16101#0/2	+	chromosome:AgamP3:2R:1:61545105:1	10320342	CTTGATGTGTGCGGGAAGTTCCTTAAGGTTCTTCCT	6:A>G,15:G>A
HWUSI-EAS1798_0009:3:21:13634:14711#0/2	-	chromosome:AgamP3:2R:1:61545105:1	10320342	CTTGATATGTGCGGGGAGTTCCTTAAGGTTCTTCCT
HWUSI-EAS1798_0009:3:36:14928:8027#0/1	-	chromosome:AgamP3:2R:1:61545105:1	10320342	CTTGATATGTGCGGGGAGTTCCTTAAGGTTCTTCCT
HWUSI-EAS1798_0009:3:44:10605:20146#0/1	-	chromosome:AgamP3:2R:1:61545105:1	10320342	CTTGATATGTGCGGGGAGTTCCTTAAGGTTCTTCCT
HWUSI-EAS1798_0009:3:6:13950:12976#0/1	+	chromosome:AgamP3:2R:1:61545105:1	10320342	CTTGATATGTGCGGGGAGTTCCTTAAGGTTCTTCCT
HWUSI-EAS1798_0009:3:6:4721:5759#0/2	-	chromosome:AgamP3:2R:1:61545105:1	10320342	CTTGATATGTGCGGGGAGTTCCTTAAGGTTCTTCCT
HWUSI-EAS1798_0009:3:62:4844:8637#0/2	+	chromosome:AgamP3:2R:1:61545105:1	10320342	CTTGATATGTGCGGGGAGTTCCTTAAGGTTCTTCCT
HWUSI-EAS1798_0009:3:74:3724:2482#0/2	+	chromosome:AgamP3:2R:1:61545105:1	10320342	CTTGATATGTGCGGGGAGTTCCTTAAGGTTCTTCCT
HWUSI-EAS1798_0009:3:78:14745:9382#0/1	-	chromosome:AgamP3:2R:1:61545105:1	10320342	CTTGATATGTGCGGGGAGTTCCTTAAGGTTCTTCCT
HWUSI-EAS1798_0009:3:79:13145:11610#0/2	+	chromosome:AgamP3:2R:1:61545105:1	10320342	CTTGATGTGTGCGGGAAGTTCCTTAAGGTTCTTCCT	6:A>G,15:G>A
HWUSI-EAS1798_0009:3:80:8330:8971#0/2	+	chromosome:AgamP3:2R:1:61545105:1	10320342	CTTGATATGTGCGGGGAGTTCCTTAAGGTTCTTCCT
HWUSI-EAS1798_0009:3:88:4929:5525#0/1	-	chromosome:AgamP3:2R:1:61545105:1	10320342	CTTGATATGTGCGGGGAGTTCCTTAAGGTTCTTCCT
HWUSI-EAS1798_0009:3:91:18743:14285#0/2	-	chromosome:AgamP3:2R:1:61545105:1	10320342	CTTGATATGTGCGGGGAGTTCCTTAAGGTTCTTCCT
HWUSI-EAS1798_0009:3:94:5030:10013#0/2	+	chromosome:AgamP3:2R:1:61545105:1	10320342	CTTGATATGTGCGGGGAGTTCCTTAAGGTTCTTCCT
HWUSI-EAS1798_0009:3:97:13554:5628#0/2	-	chromosome:AgamP3:2R:1:61545105:1	10320342	CTTGATATGTGCGGGGAGTTCCTTAAGGTTCTTCCT
HWUSI-EAS1798_0009:3:38:18204:12406#0/2	-	chromosome:AgamP3:2R:1:61545105:1	10320343	TTGATATGTGCGGGGAGTTCCTTAAGGTTCTCTCTC	3:C>T,4:T>C
HWUSI-EAS1798_0009:3:60:2187:16781#0/2	+	chromosome:AgamP3:2R:1:61545105:1	10320343	TTGATATGTGCGGGGAGTTCCTTAAGGTTCTTCNTC	33:C>N
HWUSI-EAS1798_0009:3:85:7174:1352#0/2	+	chromosome:AgamP3:2R:1:61545105:1	10320343	TTGATATGTGCGGGGAGTTCCTTAAGGTGCTTCCTC	28:T>G
HWUSI-EAS1798_0009:3:99:8657:9319#0/2	-	chromosome:AgamP3:2R:1:61545105:1	10320343	TTGATATGTGCGGGGAGTTCCTTAAGGTTCTCTCTC	3:C>T,4:T>C
HWUSI-EAS1798_0009:3:15:5145:8378#0/2	-	chromosome:AgamP3:2R:1:61545105:1	10320344	TGATGTGTGCGGGAAGTTCCTTAAGGTTCTTCCTCC	22:G>A,31:A>G
HWUSI-EAS1798_0009:3:38:14419:19101#0/2	+	chromosome:AgamP3:2R:1:61545105:1	10320344	TGATGTGTGCGGGAAGTTCCTTAAGGTTCTTCCTCC	4:A>G,13:G>A
HWUSI-EAS1798_0009:3:42:10902:13853#0/1	+	chromosome:AgamP3:2R:1:61545105:1	10320344	TGATGTGTGCGGGAAGTTCCTTAAGGTTCTTCCTCC	4:A>G,13:G>A
HWUSI-EAS1798_0009:3:49:15750:20247#0/1	+	chromosome:AgamP3:2R:1:61545105:1	10320344	TGATGTGTGCGGGAAGTTCCTTAAGGTTCTTCCTCC	4:A>G,13:G>A
HWUSI-EAS1798_0009:3:58:14323:15932#0/1	+	chromosome:AgamP3:2R:1:61545105:1	10320344	TGATGTGTGCGGGAAGTTCCTTAAGGTTCTTCCTCC	4:A>G,13:G>A
HWUSI-EAS1798_0009:3:78:11536:12309#0/2	-	chromosome:AgamP3:2R:1:61545105:1	10320344	TGATATGTGCGTGGAGTTCCTTAAGGTTCTTCCTCC	24:G>T
HWUSI-EAS1798_0009:3:81:11997:15700#0/2	-	chromosome:AgamP3:2R:1:61545105:1	10320344	TGATATGTGCGTGGAGTTCCTTAAGGTTCTTCCTCC	24:G>T
HWUSI-EAS1798_0009:3:93:16957:20026#0/2	+	chromosome:AgamP3:2R:1:61545105:1	10320344	TGATGTGTGCGGGAAGTTCCTTAAGGTTCTTCCTCC	4:A>G,13:G>A
HWUSI-EAS1798_0009:3:103:13050:9207#0/1	+	chromosome:AgamP3:2R:1:61545105:1	10320345	GATGTGTGCGGGAAGTTCCTTAAGGTTCTTCCTCCC	3:A>G,12:G>A
HWUSI-EAS1798_0009:3:110:19395:20306#0/2	+	chromosome:AgamP3:2R:1:61545105:1	10320345	GATATGTTCGGGGAGTTCCTTAAGGTTCTTCCTCCC	7:G>T
HWUSI-EAS1798_0009:3:13:2707:10260#0/2	+	chromosome:AgamP3:2R:1:61545105:1	10320345	GATATGTGCGGGGAGTTCCTAAAGGTTCTTCCTCCC	20:T>A
HWUSI-EAS1798_0009:3:27:3941:9581#0/2	+	chromosome:AgamP3:2R:1:61545105:1	10320345	GATGTGTGCGGGAAGTTCCTTAAGGTTCTTCCTCCC	3:A>G,12:G>A
HWUSI-EAS1798_0009:3:81:9082:12635#0/1	+	chromosome:AgamP3:2R:1:61545105:1	10320345	GATGTGTGCGGGAAGTTCCTTAAGGTTCTTCCTCCC	3:A>G,12:G>A
HWUSI-EAS1798_0009:3:90:16064:10168#0/1	+	chromosome:AgamP3:2R:1:61545105:1	10320345	GATGTGTGCGGGAAGTTCCTTAAGGTTCTTCCTCCC	3:A>G,12:G>A
HWUSI-EAS1798_0009:3:96:15195:11143#0/2	-	chromosome:AgamP3:2R:1:61545105:1	10320345	GATATGTGCGGGGAGTTCCTTAAGGTTCTCTCTCCC	5:C>T,6:T>C
HWUSI-EAS1798_0009:3:102:17244:16238#0/1	-	chromosome:AgamP3:2R:1:61545105:1	10320346	TTATGTGCGGGGAGTTCCTTAAGGTTCTTCCTCCCA	35:A>T
HWUSI-EAS1798_0009:3:106:14818:7872#0/1	+	chromosome:AgamP3:2R:1:61545105:1	10320346	ATGTGTGCGGGAAGTTCCTTAAGGTTCTTCCTCCCA	2:A>G,11:G>A
HWUSI-EAS1798_0009:3:110:11160:11780#0/1	+	chromosome:AgamP3:2R:1:61545105:1	10320346	ATGTGTGCGGGAAGTTCCTTAAGGTTCTTCCTCCCA	2:A>G,11:G>A
HWUSI-EAS1798_0009:3:21:7784:17943#0/2	-	chromosome:AgamP3:2R:1:61545105:1	10320346	ATATGTGCGGGGAGTTCCTTAAGGTTCTTCCTCCCG	0:A>G
HWUSI-EAS1798_0009:3:35:16553:12645#0/2	-	chromosome:AgamP3:2R:1:61545105:1	10320346	ATATGTGCGGGGAGTTCCTTAAGGTTCTTCCTCCCG	0:A>G
HWUSI-EAS1798_0009:3:5:16519:20121#0/1	+	chromosome:AgamP3:2R:1:61545105:1	10320346	ATGTGTGCGGGAAGTTCCTTAAGGTTCTTCCTCCCA	2:A>G,11:G>A
HWUSI-EAS1798_0009:3:56:11690:16609#0/2	-	chromosome:AgamP3:2R:1:61545105:1	10320346	ATATGTGCGGGGAGTTCCTTAAGGTTCTTCCTCCCG	0:A>G
HWUSI-EAS1798_0009:3:77:2955:19850#0/2	+	chromosome:AgamP3:2R:1:61545105:1	10320346	ATGTGTGCGGGAAGTTCCTTAAGGTTCTTCCTCCCA	2:A>G,11:G>A
HWUSI-EAS1798_0009:3:85:14035:5537#0/1	-	chromosome:AgamP3:2R:1:61545105:1	10320346	ATGTGTGCGGGAAGTTCCTTAAGGTTCTTCCTCCCA	24:G>A,33:A>G
HWUSI-EAS1798_0009:3:92:1518:8908#0/1	+	chromosome:AgamP3:2R:1:61545105:1	10320346	ATGTGTGCGGGAAGTTCCTTAAGGTTCTTCCTCCCA	2:A>G,11:G>A
HWUSI-EAS1798_0009:3:93:9874:18110#0/1	-	chromosome:AgamP3:2R:1:61545105:1	10320346	TTATGTGCGGGGAGTTCCTTAAGGTTCTTCCTCCCA	35:A>T
HWUSI-EAS1798_0009:3:55:16957:12330#0/2	+	chromosome:AgamP3:2R:1:61545105:1	10320347	TGTGTGCGGGAAGTTCCTTAAGGTTCTTCCTCCCAG	1:A>G,10:G>A
HWUSI-EAS1798_0009:3:105:18172:3850#0/1	+	chromosome:AgamP3:2R:1:61545105:1	10320348	GTGTGCGGGAAGTTCCTTAAGGTTCTTCCTCCCAGA	0:A>G,9:G>A
HWUSI-EAS1798_0009:3:25:6122:17273#0/1	+	chromosome:AgamP3:2R:1:61545105:1	10320348	GTGTGCGGGAAGTTCCTTAAGGTTCTTCCTCCCAGA	0:A>G,9:G>A
HWUSI-EAS1798_0009:3:32:8220:19183#0/1	+	chromosome:AgamP3:2R:1:61545105:1	10320348	GTGTGCGGGAAGTTCCTTAAGGTTCTTCCTCCCAGA	0:A>G,9:G>A
HWUSI-EAS1798_0009:3:75:3019:16012#0/2	-	chromosome:AgamP3:2R:1:61545105:1	10320348	GTGTGCGGGAAGTTCCTTAAGGTTCTTCCTCCCAGA	26:G>A,35:A>G
HWUSI-EAS1798_0009:3:94:2746:13907#0/1	-	chromosome:AgamP3:2R:1:61545105:1	10320348	GTGTGCGGGAAGTTCCTTAAGGTTCTTCCTCCCAGA	26:G>A,35:A>G
HWUSI-EAS1798_0009:3:110:8067:1617#0/1	+	chromosome:AgamP3:2R:1:61545105:1	10320349	TGTGCGGGAAGTTCCTTAAGGTTCTTCCTCCCAGAG	8:G>A
HWUSI-EAS1798_0009:3:2:6201:16883#0/2	+	chromosome:AgamP3:2R:1:61545105:1	10320349	TGTGCGGGAAGTTCCTTAAGGTTCTTCCTCCCAGAG	8:G>A
HWUSI-EAS1798_0009:3:44:6432:14124#0/1	-	chromosome:AgamP3:2R:1:61545105:1	10320349	TGTGCGGGAAGTTCCTTAAGGTTCTTCCTCCCAGAG	27:G>A
HWUSI-EAS1798_0009:3:57:1085:3130#0/1	-	chromosome:AgamP3:2R:1:61545105:1	10320349	TGTGCGGGGAGTTCCTTAAGGTTCTTCCTCCCGGAG	3:A>G
HWUSI-EAS1798_0009:3:64:6211:4219#0/1	+	chromosome:AgamP3:2R:1:61545105:1	10320349	TGTGCGGGAAGTTCCTTAAGGTTCTTCCTCCCAGAG	8:G>A
HWUSI-EAS1798_0009:3:81:3348:1001#0/2	+	chromosome:AgamP3:2R:1:61545105:1	10320349	TGTGCGGGAAGTTCCTTAAGGTTCTTCCTCCCAGAG	8:G>A
HWUSI-EAS1798_0009:3:91:4542:4537#0/2	+	chromosome:AgamP3:2R:1:61545105:1	10320349	TGTGCGGGGAGTTCCTTAAGGTTCTTCCTACCAGAG	29:C>A
HWUSI-EAS1798_0009:3:103:2696:6614#0/2	-	chromosome:AgamP3:2R:1:61545105:1	10320350	ACGCGGGGAGTTCCTTAAGGTTCTTCCTCCCAGAGA	34:T>C,35:G>A
HWUSI-EAS1798_0009:3:109:6244:6147#0/2	-	chromosome:AgamP3:2R:1:61545105:1	10320350	GTGCGGGGAGTTCCTTAAGGTTCTTCCTCCCGGAGA	4:A>G
HWUSI-EAS1798_0009:3:41:1141:6971#0/2	+	chromosome:AgamP3:2R:1:61545105:1	10320350	GTGCGGGAAGTTCCTTAAGGTTCTTCCTCCCAGAGA	7:G>A
HWUSI-EAS1798_0009:3:60:10781:13942#0/2	-	chromosome:AgamP3:2R:1:61545105:1	10320350	GTNCGGGGAGTTCCTTAAGGTTCTTCCTCCCAGAGA	33:G>N
HWUSI-EAS1798_0009:3:70:16253:7790#0/1	+	chromosome:AgamP3:2R:1:61545105:1	10320350	GTGCGGGAAGTTCCTTAAGGTTCTTCCTCCCAGAGA	7:G>A
HWUSI-EAS1798_0009:3:84:16711:10601#0/2	+	chromosome:AgamP3:2R:1:61545105:1	10320350	GTGCGGGAAGTTCCTTAAGGTTCTTCCTCCCAGAGA	7:G>A
HWUSI-EAS1798_0009:3:92:11986:9682#0/2	+	chromosome:AgamP3:2R:1:61545105:1	10320350	GTGCGGGAAGTTCCTTAAGGTTCTTCCTCCCAGAGA	7:G>A
HWUSI-EAS1798_0009:3:103:7310:4738#0/1	-	chromosome:AgamP3:2R:1:61545105:1	10320351	GACGGGGAGTTCCTTAAGGTTCTTCCTCCCAGAGAT	34:G>A,35:T>G
HWUSI-EAS1798_0009:3:15:6883:14242#0/1	-	chromosome:AgamP3:2R:1:61545105:1	10320351	TGCGGGAAGTTCCTTAAGGTTCTTCCTCCCAGAGAT	29:G>A
HWUSI-EAS1798_0009:3:21:17350:16151#0/2	+	chromosome:AgamP3:2R:1:61545105:1	10320351	TGCGGGAAGTTCCTTAAGGTTCTTCCTCCCAGAGAT	6:G>A
HWUSI-EAS1798_0009:3:24:19506:2647#0/1	-	chromosome:AgamP3:2R:1:61545105:1	10320351	TGCTGGGAGTTCCTTAAGGTTCTTCCTCCCGGAGAT	5:A>G,32:G>T
HWUSI-EAS1798_0009:3:34:13419:18864#0/1	-	chromosome:AgamP3:2R:1:61545105:1	10320351	TGCGGGGAGTTCCTTAAGGTTCTTCCTCCCGGAGAT	5:A>G
HWUSI-EAS1798_0009:3:44:14851:13757#0/1	-	chromosome:AgamP3:2R:1:61545105:1	10320351	TGCGGGGAGTTCCTTAAGGTTCTTCCTCCCGGAGAT	5:A>G
HWUSI-EAS1798_0009:3:76:11065:17214#0/1	+	chromosome:AgamP3:2R:1:61545105:1	10320351	TGCGGGAAGTTCCTTAAGGTTCTTCCTCCCAGAGAT	6:G>A
HWUSI-EAS1798_0009:3:85:9512:17891#0/2	-	chromosome:AgamP3:2R:1:61545105:1	10320351	TGCGGGGAGTTCCTTAAGGTTCTTCCTTCCAGAGAT	8:C>T
HWUSI-EAS1798_0009:3:103:17818:17383#0/2	+	chromosome:AgamP3:2R:1:61545105:1	10320352	GCGGGAAGTTCCTTAAGGTTCTTCCTCCCAGAGATC	5:G>A
HWUSI-EAS1798_0009:3:61:19441:12358#0/2	+	chromosome:AgamP3:2R:1:61545105:1	10320352	GCGGGGAGTTCCTTAAGGTTCTTCCTCCCAGAGTTC	33:A>T
HWUSI-EAS1798_0009:3:80:16051:7336#0/2	-	chromosome:AgamP3:2R:1:61545105:1	10320352	GCGGGGAGTTCCTTAAGGATCTTCCTCCCAGAGATC	17:T>A
HWUSI-EAS1798_0009:3:115:4546:3859#0/2	+	chromosome:AgamP3:2R:1:61545105:1	10320353	CGGGAAGTTCCTTAAGGTTCTTCCTCCCAGAGATCG	4:G>A
HWUSI-EAS1798_0009:3:19:10465:8374#0/1	+	chromosome:AgamP3:2R:1:61545105:1	10320353	CGGGAAGTTCCTTAAGGTTCTTCCTCCCAGAGATCG	4:G>A
HWUSI-EAS1798_0009:3:46:18813:15975#0/1	-	chromosome:AgamP3:2R:1:61545105:1	10320353	CGGGGAGTTCCTTAAGGTTCTTCCTCCCGGAGATC	6:A>G
HWUSI-EAS1798_0009:3:79:19465:3829#0/1	-	chromosome:AgamP3:2R:1:61545105:1	10320353	CGGGGAGTTCCTTAAGGTTCTTCCTCCCGGAGATCG	7:A>G
HWUSI-EAS1798_0009:3:92:3748:9456#0/2	+	chromosome:AgamP3:2R:1:61545105:1	10320353	CGGGAAGTTCCTTAAGGTTCTTCCTCCCAGAGATCG	4:G>A
HWUSI-EAS1798_0009:3:40:11854:1472#0/1	+	chromosome:AgamP3:2R:1:61545105:1	10320354	GGGAAGTTCCTTAAGGTTCTTCCTCCCAGAGATCTT	3:G>A,34:G>T
HWUSI-EAS1798_0009:3:48:8613:10709#0/1	-	chromosome:AgamP3:2R:1:61545105:1	10320354	ATGGAGTTCCTTAAGGTTCTTCCTCCCAGAGATCGT	34:G>T,35:G>A
HWUSI-EAS1798_0009:3:113:16942:5751#0/2	-	chromosome:AgamP3:2R:1:61545105:1	10320355	GGGAGTTCCTTAATGATCTTCCTCCCAGAGATCGTC	20:T>A,22:G>T
HWUSI-EAS1798_0009:3:55:17159:13297#0/1	-	chromosome:AgamP3:2R:1:61545105:1	10320358	AGTTCCTTAAGGTTCTTCCTCCCGGAGATCGTCATT	1:C>T,12:A>G
HWUSI-EAS1798_0009:3:62:14906:14385#0/2	-	chromosome:AgamP3:2R:1:61545105:1	10320358	AGTTCCTTAAGGTTCTTCCTCCCGGAGATCGTCATT	1:C>T,12:A>G
HWUSI-EAS1798_0009:3:45:9310:14110#0/1	-	chromosome:AgamP3:2R:1:61545105:1	10320359	GTTCCTTAAGGTTCTTACTCCCAGAGATCGTCATTA	2:C>T,19:C>A
HWUSI-EAS1798_0009:3:44:5464:11347#0/1	-	chromosome:AgamP3:2R:1:61545105:1	10320360	TTCCTTAAGGTTCTTCCTCCCGGAGATCGTCATTAT	3:C>T,14:A>G
HWUSI-EAS1798_0009:3:44:14230:9507#0/2	-	chromosome:AgamP3:2R:1:61545105:1	10320361	TCCTTAAGGTTCTTCCTCCCGGAGATCGTCATTATC	4:C>T,15:A>G
HWUSI-EAS1798_0009:3:80:5755:6758#0/2	-	chromosome:AgamP3:2R:1:61545105:1	10320361	TCCTTAAGGTTCTTCCTCCCGGAGATCGTCATTATC	4:C>T,15:A>G
HWUSI-EAS1798_0009:3:65:3810:12619#0/2	-	chromosome:AgamP3:2R:1:61545105:1	10320362	CCTTAAGGTTCTTCCTCCCAGAGATCGTCATTATCC	0:T>C,5:C>T
HWUSI-EAS1798_0009:3:82:14619:6046#0/1	-	chromosome:AgamP3:2R:1:61545105:1	10320362	CCTTAAGGTTCTTCCTCCCGGAGATCGTCACTATCC	0:T>C,16:A>G
HWUSI-EAS1798_0009:3:78:17257:5136#0/1	+	chromosome:AgamP3:2R:1:61545105:1	10320364	TTAAGGTTCTTCCTCCCAGAGATCGTCACTATCTTT	34:G>T,35:G>T
HWUSI-EAS1798_0009:3:13:1218:19829#0/2	+	chromosome:AgamP3:2R:1:61545105:1	10320379	CCAGAGATCGTCACTATCTGGGACGTACATGTGTGC	30:T>G,34:A>G
HWUSI-EAS1798_0009:3:2:9270:14368#0/1	+	chromosome:AgamP3:2R:1:61545105:1	10327069	GCAAAATTCAAAGCAAAACCGTTGAACACAATTTCC	18:T>C,26:A>C
HWUSI-EAS1798_0009:3:5:19723:9766#0/1	+	chromosome:AgamP3:2R:1:61545105:1	10327069	GCAAAATTCAAAGCAAAACCGTTGAACACAATTTCC	18:T>C,26:A>C
HWUSI-EAS1798_0009:3:56:8850:18135#0/1	-	chromosome:AgamP3:2R:1:61545105:1	10330395	ATCCGCACGCCCCTGCACGAAACGGCCAGCAAAGAC	0:T>C
HWUSI-EAS1798_0009:3:28:19432:3421#0/1	+	chromosome:AgamP3:2R:1:61545105:1	10402059	AACCTGCTGCTGCTGCTGCTGCTGTTGCCCCGTTTT	31:C>G
HWUSI-EAS1798_0009:3:113:1648:1190#0/2	+	chromosome:AgamP3:2R:1:61545105:1	10410216	AAGACACCAAAAGCATAAAATAAAGCCCACCATCAA	29:T>C,35:T>A
HWUSI-EAS1798_0009:3:119:17640:14308#0/2	-	chromosome:AgamP3:2R:1:61545105:1	10444770	AACCCCTGGAAAACCCTGTAATACGTTAAGTGTGTG	8:G>A
HWUSI-EAS1798_0009:3:87:9747:11253#0/1	+	chromosome:AgamP3:2R:1:61545105:1	10455543	ACGGGCGACAAAACGACTGCCGCCGGCACAAAGGGC
HWUSI-EAS1798_0009:3:14:4131:17434#0/2	+	chromosome:AgamP3:2R:1:61545105:1	10488305	ATTGTATTTACATTTCTTTACAGCACCAGCACCAAC	26:A>C
HWUSI-EAS1798_0009:3:1:7666:9854#0/1	-	chromosome:AgamP3:2R:1:61545105:1	10545108	CCGGCTGAGTAATCCATCGACTAGGGGAGGGCCTTT	8:T>A,32:T>G
HWUSI-EAS1798_0009:3:49:15060:5979#0/2	-	chromosome:AgamP3:2R:1:61545105:1	10552183	ATTGTACCACGACGGTCAGTGGTCAGCTTAGTGTTT	4:C>T
HWUSI-EAS1798_0009:3:89:12903:1531#0/2	-	chromosome:AgamP3:2R:1:61545105:1	10576891	CATTGCGCGATCTCTATTACAACGGTGGTGACAATC
HWUSI-EAS1798_0009:3:64:13564:17912#0/2	-	chromosome:AgamP3:2R:1:61545105:1	10599857	TTGATTTGGTTCCAGAAATTAGTACCAGAAAACAAT	0:G>T
HWUSI-EAS1798_0009:3:72:13134:3515#0/1	-	chromosome:AgamP3:2R:1:61545105:1	10599951	AGAGACGGTGGACCTAGTAGATGCATTAGTTGGGAT	8:G>A
HWUSI-EAS1798_0009:3:93:17129:1090#0/2	+	chromosome:AgamP3:2R:1:61545105:1	10622729	TCCTGCGGTACTTGCGGGCCGGCTGGTTGAACCAGG
HWUSI-EAS1798_0009:3:12:19670:2211#0/2	-	chromosome:AgamP3:2R:1:61545105:1	10773426	ATGTTTCATTTAAAAGTTGCTCTTTGCTATCTCTGG	1:C>G,7:G>A
HWUSI-EAS1798_0009:3:92:15434:18618#0/1	-	chromosome:AgamP3:2R:1:61545105:1	10773426	ATGTTTCATTTAAAAGTTGCTCTTTGCTATCTCTGG	1:C>G,7:G>A
HWUSI-EAS1798_0009:3:99:7020:15996#0/2	+	chromosome:AgamP3:2R:1:61545105:1	10839047	ACCAGGCGTGGAACATCTTCCTGACGAAGGATTCTA	31:C>T,34:C>T
HWUSI-EAS1798_0009:3:99:11578:6413#0/2	-	chromosome:AgamP3:2R:1:61545105:1	10904870	ACATTACGATTCATAAAGAACCGATGAACGTTGATT	16:T>A,24:G>C
HWUSI-EAS1798_0009:3:90:3333:10512#0/2	-	chromosome:AgamP3:2R:1:61545105:1	10960653	CCATCGAGATTATGTGTGTGTGTGTGTGTGTGTGTG	23:A>T,28:A>G
HWUSI-EAS1798_0009:3:42:13847:2698#0/2	-	chromosome:AgamP3:2R:1:61545105:1	10960657	CGAGATTAAGTGTGTGTGTGTGTGCGTGTGTGTGTG	11:T>C,32:A>G
HWUSI-EAS1798_0009:3:41:8078:16288#0/1	+	chromosome:AgamP3:2R:1:61545105:1	10999823	CGCCCATTTAACACATACACACACACACACACACAC	9:T>A,15:C>T
HWUSI-EAS1798_0009:3:1:2763:2325#0/1	-	chromosome:AgamP3:2R:1:61545105:1	11030060	CCTGTGTTATTTTTCTTCGCCCGTCGCGTCGGTGGC	7:A>T
HWUSI-EAS1798_0009:3:85:9479:19111#0/1	+	chromosome:AgamP3:2R:1:61545105:1	11064620	CACACACACACACACACACACACACAGCGTCTTGCT	29:G>T,32:G>T
HWUSI-EAS1798_0009:3:102:9931:9131#0/1	+	chromosome:AgamP3:2R:1:61545105:1	11171312	GGGTAAGGCTGGCGAAAGGACACTTAGTGATAAGCC	12:T>C,20:A>C
HWUSI-EAS1798_0009:3:9:12260:17427#0/1	+	chromosome:AgamP3:2R:1:61545105:1	11208005	CACACACACACACACACACACATACACATTTCACTG	29:C>T,31:T>C
HWUSI-EAS1798_0009:3:36:2818:8618#0/1	+	chromosome:AgamP3:2R:1:61545105:1	11282211	GAGAGAGAGAGAGCGACAGAGTGAGTGAGCAGCAG	22:A>G,29:A>C
HWUSI-EAS1798_0009:3:65:1577:17906#0/1	-	chromosome:AgamP3:2R:1:61545105:1	11284791	GCCAAGAGTTGGCGCTGTAAGTTGCCGTAGTAGTAG	33:G>C
HWUSI-EAS1798_0009:3:61:5255:19176#0/1	+	chromosome:AgamP3:2R:1:61545105:1	11333248	GTCGATTTTAATTGCACAACTGTCAAATTGCGCACG
HWUSI-EAS1798_0009:3:91:13274:17057#0/1	+	chromosome:AgamP3:2R:1:61545105:1	11352102	AAGCCACCTTCTCACATCGACGGGGATATAGCTCAG
HWUSI-EAS1798_0009:3:52:6188:15712#0/1	-	chromosome:AgamP3:2R:1:61545105:1	11380140	TGAGTGTATGTGTGTGTGTGTGTGTGCTTGCGAGAA	5:G>C
HWUSI-EAS1798_0009:3:109:18762:8037#0/1	+	chromosome:AgamP3:2R:1:61545105:1	11381626	ACAACATCCTTTCGGAAACATTCGCTGATAATTCTG	25:G>T,26:A>G
HWUSI-EAS1798_0009:3:36:16261:16098#0/1	-	chromosome:AgamP3:2R:1:61545105:1	11421551	CATGATGATTGCGCTCTCTCTCTCTCTCTCTCTCTC	23:T>G,35:A>C
HWUSI-EAS1798_0009:3:42:13158:7696#0/2	-	chromosome:AgamP3:2R:1:61545105:1	11461918	CATAGAGTCCAATTTCCATTATGTGAAGTGCACTTC	6:T>G,13:A>G
HWUSI-EAS1798_0009:3:39:5476:6120#0/1	-	chromosome:AgamP3:2R:1:61545105:1	11502970	ACCAAGAACTTTGCGACCAAGATTTTGCGACCAAGA
HWUSI-EAS1798_0009:3:42:2922:8246#0/2	-	chromosome:AgamP3:2R:1:61545105:1	11504659	GAAATCTGCCAATATAATCTGGCCACACTGAAAAAA	1:C>A,23:A>T
HWUSI-EAS1798_0009:3:37:5692:14331#0/2	-	chromosome:AgamP3:2R:1:61545105:1	11538689	AGTTAAAGGTAAAAATAATAACCACCTGTCTTGTTC	14:T>C
HWUSI-EAS1798_0009:3:101:7032:2909#0/2	+	chromosome:AgamP3:2R:1:61545105:1	11603781	AATCGTCAATCGGACAATATCGGCAAGGGATTTACT	3:T>C,11:C>G
HWUSI-EAS1798_0009:3:115:4446:4175#0/2	+	chromosome:AgamP3:2R:1:61545105:1	11603781	AATCGTCAATCGGACAATATCGGCAAGGGATTTACT	3:T>C,11:C>G
HWUSI-EAS1798_0009:3:78:17143:9879#0/1	-	chromosome:AgamP3:2R:1:61545105:1	11623913	GTGTGTGTGCGTGTCGCGTTCTGTCCGTGATTCGAA	26:T>C
HWUSI-EAS1798_0009:3:87:10221:5314#0/2	-	chromosome:AgamP3:2R:1:61545105:1	11714842	GCTAATCGAACACAGTGACAAAGGATGCAACATTCC	22:G>A,35:T>G
HWUSI-EAS1798_0009:3:11:15355:2161#0/2	-	chromosome:AgamP3:2R:1:61545105:1	11716986	CAAGAAAGAGACAGGAACATATACGCATACACTCCT	0:A>T,20:G>A
HWUSI-EAS1798_0009:3:49:8734:9269#0/1	-	chromosome:AgamP3:2R:1:61545105:1	11716986	CAAGAAAGAGACAGGAACATATACGCATACACTCCT	0:A>T,20:G>A
HWUSI-EAS1798_0009:3:65:10467:7675#0/2	-	chromosome:AgamP3:2R:1:61545105:1	11716986	CAAGAAAGAGACAGGAACATATACGCATACACTCCT	0:A>T,20:G>A
HWUSI-EAS1798_0009:3:29:9512:6311#0/1	-	chromosome:AgamP3:2R:1:61545105:1	11719103	GGGTGTGTGGGGGTGTGTGGGTGTGGGTGTGTGTGT	10:T>G,24:T>G
HWUSI-EAS1798_0009:3:115:1300:8680#0/2	+	chromosome:AgamP3:2R:1:61545105:1	11784967	ACTCCAACGGTTGTGCAAATGGCAATCGCCTTTCCA	5:G>A
HWUSI-EAS1798_0009:3:60:9641:15638#0/2	+	chromosome:AgamP3:2R:1:61545105:1	11798768	TCCTCGTTCTCGGCGCTGATCTCAAACTTGGCGNAC	17:T>G,33:T>N
HWUSI-EAS1798_0009:3:68:4224:14912#0/2	-	chromosome:AgamP3:2R:1:61545105:1	11800231	ATTTTTGCGCAGATTGTCCTCGAACGTTTTGCGCTT	35:G>A
HWUSI-EAS1798_0009:3:98:7069:16832#0/2	-	chromosome:AgamP3:2R:1:61545105:1	11818847	ATCCATCGTTTCTTCGTAAAGCGAGACCAATAACAT	25:C>T,33:G>C
HWUSI-EAS1798_0009:3:13:13928:11871#0/2	-	chromosome:AgamP3:2R:1:61545105:1	11825001	ACTGACTAATCCTTTGGCTGGGCAGAAAGTGGAACA	4:C>G
HWUSI-EAS1798_0009:3:69:5316:1477#0/2	-	chromosome:AgamP3:2R:1:61545105:1	11825001	ACTGACTAATCCTTTGGCTGGGCAGAAAGTGCAACA
HWUSI-EAS1798_0009:3:79:1509:4443#0/1	+	chromosome:AgamP3:2R:1:61545105:1	11831481	GCTACGACACCGTCCGCCATTTCGGGACTGTTTGAT
HWUSI-EAS1798_0009:3:88:4929:5525#0/2	+	chromosome:AgamP3:2R:1:61545105:1	11962643	CAGCACGCCGAGCCGGGCGAACTGCAGCGTCACGTA	18:A>G
HWUSI-EAS1798_0009:3:107:5133:18825#0/2	-	chromosome:AgamP3:2R:1:61545105:1	11962818	ATCGTGTACGAGATGCGGTTCGCCATCATCGCACGG	3:T>A
HWUSI-EAS1798_0009:3:76:2551:12302#0/2	-	chromosome:AgamP3:2R:1:61545105:1	11962818	ATCGTGTACGAGATGCGGTTCGCCATCATCGCACGG	3:T>A
HWUSI-EAS1798_0009:3:30:18839:17982#0/1	-	chromosome:AgamP3:2R:1:61545105:1	11968460	ATCCGTGGCATGTATCCGGTAAAGCTGGCCATCGCA
HWUSI-EAS1798_0009:3:12:17856:12373#0/2	-	chromosome:AgamP3:2R:1:61545105:1	12015978	GCTGATGATGAGAGATCAAGGACACTCGAACGAACA
HWUSI-EAS1798_0009:3:59:4441:16600#0/2	+	chromosome:AgamP3:2R:1:61545105:1	12066489	CACTGTTTGCCGTGTGTGTGTGTGTGTATG	0:G>C,10:T>C
HWUSI-EAS1798_0009:3:34:5308:4886#0/2	-	chromosome:AgamP3:2R:1:61545105:1	12087992	TGAAGGGTGCGCCTGTAACGCACGAACTCAACGACG	22:C>T
HWUSI-EAS1798_0009:3:72:12169:10112#0/2	-	chromosome:AgamP3:2R:1:61545105:1	12090554	AGTAATGTTACGTTTAAGATTGAACCATGTTTATAG
HWUSI-EAS1798_0009:3:103:3724:4313#0/2	-	chromosome:AgamP3:2R:1:61545105:1	12094818	TAAGGCCCAGCAGCAGCAGCAGCAGCAGCATCAGCA	5:A>T,33:C>A
HWUSI-EAS1798_0009:3:4:2035:1144#0/1	-	chromosome:AgamP3:2R:1:61545105:1	12109453	CAGAAACGTACGATATTTGAAGCAGTGTATTTTTCA	30:G>A
HWUSI-EAS1798_0009:3:77:7610:8116#0/1	+	chromosome:AgamP3:2R:1:61545105:1	12145694	AGCAAGGATTGACTATTTGGCTACGTGGTAATGACC	34:A>C,35:T>C
HWUSI-EAS1798_0009:3:8:3131:13058#0/1	-	chromosome:AgamP3:2R:1:61545105:1	12236025	TATTCCACCATTTATGCCATTATCCTGGTCTGGATC
HWUSI-EAS1798_0009:3:76:2401:18621#0/1	-	chromosome:AgamP3:2R:1:61545105:1	12260494	CTGCGTTGAGTGTTCGCTGGAAGGCTTATCCAGGAT	33:A>G
HWUSI-EAS1798_0009:3:46:3065:6804#0/1	+	chromosome:AgamP3:2R:1:61545105:1	12291683	CAATGCCGTATGCCGTCTGGTGTGGTACGGTTCGGT
HWUSI-EAS1798_0009:3:72:7824:18298#0/1	+	chromosome:AgamP3:2R:1:61545105:1	12291683	CAATGCCGTATGCCGTCTGGTGTGGTACGGTTCGGT
HWUSI-EAS1798_0009:3:39:18599:12935#0/2	+	chromosome:AgamP3:2R:1:61545105:1	12355506	CAGCTCGGAAATGCATCCCCACTGTCCACATGCATT	2:A>G,27:G>A
HWUSI-EAS1798_0009:3:34:15138:3361#0/2	+	chromosome:AgamP3:2R:1:61545105:1	12359726	AATGGGGTTTTGGCTCAAACAGCTTCTGCTAGCTTA	18:G>A,32:T>C
HWUSI-EAS1798_0009:3:87:1308:4127#0/2	+	chromosome:AgamP3:2R:1:61545105:1	12359726	AATGGGGTTTTGGCTCAAACAGCTTCTGCTAGCTTA	18:G>A,32:T>C
HWUSI-EAS1798_0009:3:46:12709:12348#0/2	+	chromosome:AgamP3:2R:1:61545105:1	12527808	CAATTGATTAAATTTTCAACAGAACGGTTAGGCAGC
HWUSI-EAS1798_0009:3:59:13145:6919#0/1	-	chromosome:AgamP3:2R:1:61545105:1	12595823	CGATTTACTTTAATTGAATCGTTCTTTACCGCCATC
HWUSI-EAS1798_0009:3:22:17187:4353#0/1	+	chromosome:AgamP3:2R:1:61545105:1	12643182	ACACACACACACACACACACACACACCGGGTTCCCG	30:C>T,33:A>C
HWUSI-EAS1798_0009:3:38:4926:1312#0/2	+	chromosome:AgamP3:2R:1:61545105:1	12711440	TGAAACCGATGCTCCAGCGCGACTTCATCACACTGC
HWUSI-EAS1798_0009:3:41:8783:10337#0/2	+	chromosome:AgamP3:2R:1:61545105:1	12717021	GTGAAGAAGAATCCGTAATCATCTCTATGCATACCC	28:A>G
HWUSI-EAS1798_0009:3:30:15681:4966#0/2	-	chromosome:AgamP3:2R:1:61545105:1	12740160	CGCATTCACCGTTTGCGGCGTGATCAGCTTCTTCAC
HWUSI-EAS1798_0009:3:13:14969:8085#0/1	-	chromosome:AgamP3:2R:1:61545105:1	12802848	GGACCGACCGGCTGCCTGGAGGTGATTTACGGTATC	34:A>G
HWUSI-EAS1798_0009:3:14:1951:18919#0/1	-	chromosome:AgamP3:2R:1:61545105:1	12802848	GGACCGACCGGCTGCCTGGAGGTGATTTACGGTATC	34:A>G
HWUSI-EAS1798_0009:3:92:9824:5197#0/1	-	chromosome:AgamP3:2R:1:61545105:1	12802848	GGACCGACCGGCTGCCTGGAGGTGATTTACGGTATC	34:A>G
HWUSI-EAS1798_0009:3:21:14638:7795#0/1	-	chromosome:AgamP3:2R:1:61545105:1	12860803	TGTGTGTGTGTGTGTGTGTGTGTGTGCTTCGAGTTT	8:G>T
HWUSI-EAS1798_0009:3:69:1466:10393#0/2	-	chromosome:AgamP3:2R:1:61545105:1	12860803	TGTGTGTGTGTGTGTGTGTGTGTGTGCTTCGAGTTT	8:G>T
HWUSI-EAS1798_0009:3:3:9583:1826#0/1	-	chromosome:AgamP3:2R:1:61545105:1	12863025	AGTGCAACGTCGTCACATCGCACTTGCCTC
HWUSI-EAS1798_0009:3:30:6226:19159#0/1	+	chromosome:AgamP3:2R:1:61545105:1	13006756	GTCCGAATGAGTCTGAATGTCTGCGAACAGACGGCG	25:G>A
HWUSI-EAS1798_0009:3:107:11432:15314#0/2	-	chromosome:AgamP3:2R:1:61545105:1	13006766	GTCTGAATGTCTGCGAACAGACGGCGTCCACGGGCC	20:G>A
HWUSI-EAS1798_0009:3:18:2629:8217#0/2	+	chromosome:AgamP3:2R:1:61545105:1	13009170	CTGATCCGGACTCGGAGTCGATGAGTCCGGAGGTCT	34:T>C
HWUSI-EAS1798_0009:3:82:5404:6854#0/2	-	chromosome:AgamP3:2R:1:61545105:1	13014957	GGGAATTTAATACTTATTTGTATTTGCTCTTGCTCT	6:A>T,29:C>T
HWUSI-EAS1798_0009:3:103:8267:7943#0/2	-	chromosome:AgamP3:2R:1:61545105:1	13057968	TCTCTGTGTGTGTTTGTGCGCGCAGTGAGGTGTAAA
HWUSI-EAS1798_0009:3:57:5560:5376#0/2	+	chromosome:AgamP3:2R:1:61545105:1	13065131	CACACACTCAAGCTGACCATGGGTCAGCGGCATTCG	32:C>T
HWUSI-EAS1798_0009:3:23:17529:8081#0/2	-	chromosome:AgamP3:2R:1:61545105:1	13074276	TGATGATCATAATCACCACAAACATGGGACCAAGGG	18:C>A
HWUSI-EAS1798_0009:3:91:8582:1661#0/1	-	chromosome:AgamP3:2R:1:61545105:1	13074276	TGATGATCATAATCACCACAAACATGGGACCAAGGG	18:C>A
HWUSI-EAS1798_0009:3:112:10407:10920#0/2	-	chromosome:AgamP3:2R:1:61545105:1	13106994	GCCCACTGCAAAAGCCGGATGGCCGGAACGGGAAGG
HWUSI-EAS1798_0009:3:7:10251:8173#0/1	+	chromosome:AgamP3:2R:1:61545105:1	13196189	GAGCTGTTGTTGCTGTTGCTGCTGTTGCTGCTGCTG	0:T>G,1:T>A
HWUSI-EAS1798_0009:3:81:18194:12810#0/2	+	chromosome:AgamP3:2R:1:61545105:1	13201049	GCGTTGTGTAAGAGCACTCTGTACGTCCGTCCGTCC	15:T>A
HWUSI-EAS1798_0009:3:3:10714:20381#0/1	-	chromosome:AgamP3:2R:1:61545105:1	13392598	GATACGTGTGTACGATAAGCTGGCAGAAGGAAAGCA
HWUSI-EAS1798_0009:3:63:18027:2830#0/2	+	chromosome:AgamP3:2R:1:61545105:1	13446464	CGAAATGTCATCGTTGCATCGATCGCAAATTGGTCG
HWUSI-EAS1798_0009:3:73:3952:7111#0/2	+	chromosome:AgamP3:2R:1:61545105:1	13446464	CGAAATGTCATCGTTGCATCGATCGCAAATTGGTCG
HWUSI-EAS1798_0009:3:30:16193:6734#0/2	-	chromosome:AgamP3:2R:1:61545105:1	13487602	CAGAGTTCTTTGAACGGCAACGTCCCTATGCTATAG	2:A>T
HWUSI-EAS1798_0009:3:16:18423:5082#0/1	+	chromosome:AgamP3:2R:1:61545105:1	13494994	GAGGAAAATTGCTTTCTTGCAGTACTTGGTCAACTG	16:C>T
HWUSI-EAS1798_0009:3:93:9082:3551#0/1	+	chromosome:AgamP3:2R:1:61545105:1	13532376	CGGCGAAAGAAAACATACCGCTGGTGGTACTTTCAT	20:T>C,21:C>T
HWUSI-EAS1798_0009:3:39:10643:6313#0/2	-	chromosome:AgamP3:2R:1:61545105:1	13551102	TGCGGCCGTACTCTTTCGGCTGACCGTGTGCCAGCG
HWUSI-EAS1798_0009:3:70:1220:1430#0/2	-	chromosome:AgamP3:2R:1:61545105:1	13551102	TGCGGCCGTACTCTTTCGGCTGACCGTGTGCCAGCG
HWUSI-EAS1798_0009:3:49:6304:1675#0/2	+	chromosome:AgamP3:2R:1:61545105:1	13587389	TTAAGTCTTATTTTACCTTCGCCTGCGTGGCAAACA
HWUSI-EAS1798_0009:3:76:19622:1234#0/2	-	chromosome:AgamP3:2R:1:61545105:1	13590787	AAAGACTTATGTTATGCTTCAATTTGTGCGCATTGA
HWUSI-EAS1798_0009:3:105:18172:3850#0/2	-	chromosome:AgamP3:2R:1:61545105:1	13592041	AAACTTTGAACGCGGTAACTTGTACTCGGCACCGAC	5:G>A,35:G>A
HWUSI-EAS1798_0009:3:110:11160:11780#0/2	-	chromosome:AgamP3:2R:1:61545105:1	13592041	AAACTTTGAACGCGGTAACTTGTACTCGGCACCGAC	5:G>A,35:G>A
HWUSI-EAS1798_0009:3:40:11854:1472#0/2	-	chromosome:AgamP3:2R:1:61545105:1	13592041	AAACTTTGAACGCGGTAACTTGTACTCGGCACCGAC	5:G>A,35:G>A
HWUSI-EAS1798_0009:3:110:19395:20306#0/1	-	chromosome:AgamP3:2R:1:61545105:1	13592101	TGGGACGTACATTAATTTGTACCTACATTGGCGCAC	6:A>G,34:T>G
HWUSI-EAS1798_0009:3:85:9512:17891#0/1	+	chromosome:AgamP3:2R:1:61545105:1	13592101	TGGGACGTACATTAATTTGTACCTACACTAGCGCAC	1:T>G,27:T>C
HWUSI-EAS1798_0009:3:36:11819:7200#0/2	+	chromosome:AgamP3:2R:1:61545105:1	13592103	GGACGTACATTAATTTGTACCTACATTGGCGCACGC	27:A>G
HWUSI-EAS1798_0009:3:2:19362:16101#0/1	-	chromosome:AgamP3:2R:1:61545105:1	13592104	GACGTACATTAATTTGTACCTACATTGGCGCACGCT	9:A>G
HWUSI-EAS1798_0009:3:34:13419:18864#0/2	+	chromosome:AgamP3:2R:1:61545105:1	13592104	GACGTACATTAATTTGTACCTACATTGGCGCACGCT	26:A>G
HWUSI-EAS1798_0009:3:44:10605:20146#0/2	+	chromosome:AgamP3:2R:1:61545105:1	13592104	GACGTACATTAATTTGTACCTACATTGGCGCACGCT	26:A>G
HWUSI-EAS1798_0009:3:44:14851:13757#0/2	+	chromosome:AgamP3:2R:1:61545105:1	13592104	GACGTACATTAATTTGTACCTACATTGGCGCACGCT	26:A>G
HWUSI-EAS1798_0009:3:21:13634:14711#0/1	+	chromosome:AgamP3:2R:1:61545105:1	13592106	CGTACATTAATTTGTACCTACATTGGCGCACGCTTT	24:A>G
HWUSI-EAS1798_0009:3:97:13554:5628#0/1	+	chromosome:AgamP3:2R:1:61545105:1	13592106	CGTACATTAATTTGTACCTACATTGGCGCACGCTTT	24:A>G
HWUSI-EAS1798_0009:3:110:8067:1617#0/2	-	chromosome:AgamP3:2R:1:61545105:1	13592107	GTACATTAATTTGTACCTACATTGGCGCACGCTTTT	12:A>G
HWUSI-EAS1798_0009:3:81:3348:1001#0/1	-	chromosome:AgamP3:2R:1:61545105:1	13592107	GTACATTAATTTGTACCTACATTGGCGCACGCTTTN	0:T>N,12:A>G
HWUSI-EAS1798_0009:3:46:2202:19357#0/1	+	chromosome:AgamP3:2R:1:61545105:1	13592109	ACATTAATTTGTACCTACATTGGCGCACGCTTTTGT	21:A>G
HWUSI-EAS1798_0009:3:110:9753:17552#0/2	+	chromosome:AgamP3:2R:1:61545105:1	13592111	ATTAATTTGTACCTACTCTAGCGCACGCTTTTGTAG	16:A>T,17:T>C
HWUSI-EAS1798_0009:3:32:8220:19183#0/2	-	chromosome:AgamP3:2R:1:61545105:1	13592114	AATTTGTACCTACATTGGCGCACGCTTTTGTAGAGA	19:A>G
HWUSI-EAS1798_0009:3:43:17432:19089#0/2	-	chromosome:AgamP3:2R:1:61545105:1	13592115	ATTTGTACCTACATTGGCGCACGCTTTTGTAGAGAG	20:A>G
HWUSI-EAS1798_0009:3:113:16942:5751#0/1	+	chromosome:AgamP3:2R:1:61545105:1	13592116	TTTGTACCTACTCTAGCGCACGCTTTTGTAGAGAGC	11:A>T,12:T>C
HWUSI-EAS1798_0009:3:80:16051:7336#0/1	+	chromosome:AgamP3:2R:1:61545105:1	13592117	TTGTACCTACTCTAGCGCACGCTTTTGTAGAGAGCA	10:A>T,11:T>C
HWUSI-EAS1798_0009:3:48:8613:10709#0/2	+	chromosome:AgamP3:2R:1:61545105:1	13592118	TGTACCTACATTGGCGCACGCTTTTGTAGAGAGCAT	12:A>G
HWUSI-EAS1798_0009:3:60:10781:13942#0/1	+	chromosome:AgamP3:2R:1:61545105:1	13592120	TACCTACATTGGCGCACGCTTTTGTAGAGAGCG	10:A>G,32:A>G
HWUSI-EAS1798_0009:3:116:4710:11566#0/1	-	chromosome:AgamP3:2R:1:61545105:1	13592124	TACATTGGCGCACGCTTTTGTAGAGAGCATATCAAG	29:A>G
HWUSI-EAS1798_0009:3:45:11000:6875#0/2	-	chromosome:AgamP3:2R:1:61545105:1	13592124	TACTCTAGCGCACGCTTTTGTAGAGAGCATATCAAG	31:T>C,32:A>T
HWUSI-EAS1798_0009:3:90:6668:15488#0/2	-	chromosome:AgamP3:2R:1:61545105:1	13592124	TACATTGGCGCACGCTTTTGTAGAGAGCATATCAAG	29:A>G
HWUSI-EAS1798_0009:3:16:15830:6878#0/2	+	chromosome:AgamP3:2R:1:61545105:1	13592125	ACATTGGCGCACGCTTTTGTAGAGAGCATATCAAGA	5:A>G
HWUSI-EAS1798_0009:3:108:14620:16440#0/1	+	chromosome:AgamP3:2R:1:61545105:1	13592126	CATTAGCGCACGCTTTTGTATAGAGCATATCAAGAC	20:G>T
HWUSI-EAS1798_0009:3:6:4721:5759#0/1	+	chromosome:AgamP3:2R:1:61545105:1	13592126	CATTAGCGCACGCTTTTGTATAGAGCATATCAAGAC	20:G>T
HWUSI-EAS1798_0009:3:71:8156:16238#0/2	-	chromosome:AgamP3:2R:1:61545105:1	13592126	CATTGGCGCACGCTTTTGTAGAGAGCATATCAAGAC	31:A>G
HWUSI-EAS1798_0009:3:105:12053:16166#0/1	+	chromosome:AgamP3:2R:1:61545105:1	13592127	ATTGGCGCACGCTTTTGTAGAGAGCATATCAAGACG	3:A>G
HWUSI-EAS1798_0009:3:105:12059:16142#0/1	+	chromosome:AgamP3:2R:1:61545105:1	13592127	ATTGGCGCACGCTTTTGTAGAGAGCATATCAAGACG	3:A>G
HWUSI-EAS1798_0009:3:43:2125:8623#0/2	-	chromosome:AgamP3:2R:1:61545105:1	13592129	TAGCGCACGCTTTTGTAGAGAGCATATCAAGACGTG	0:A>G
HWUSI-EAS1798_0009:3:49:15750:20247#0/2	-	chromosome:AgamP3:2R:1:61545105:1	13592129	TAGCGCACGCTTTTGTAGAGAGCATATCAAGACGTG	0:A>G
HWUSI-EAS1798_0009:3:11:11811:18080#0/2	-	chromosome:AgamP3:2R:1:61545105:1	13592130	AGCGCACGCTTTTGTAGAGAGCATATCAAGACGTGA	1:A>G
HWUSI-EAS1798_0009:3:11:11834:18068#0/2	-	chromosome:AgamP3:2R:1:61545105:1	13592130	AGCGCACGCTTTTGTAGAGAGCATATCAAGACGTGA	1:A>G
HWUSI-EAS1798_0009:3:119:18658:15004#0/2	+	chromosome:AgamP3:2R:1:61545105:1	13592130	GGCGCACGCTTTTGTAGAGAGCATATCAAGACGTGA	0:A>G,34:A>G
HWUSI-EAS1798_0009:3:78:14837:18748#0/2	-	chromosome:AgamP3:2R:1:61545105:1	13592130	AGCGCACGCTTTTGTAGAGAGCATATCAAGACGTGA	1:A>G
HWUSI-EAS1798_0009:3:81:9082:12635#0/2	-	chromosome:AgamP3:2R:1:61545105:1	13592131	GCACACGCTTTTGTAGAGAGCATATCAAGACGTGAA	2:A>G,33:G>A
HWUSI-EAS1798_0009:3:103:13050:9207#0/2	-	chromosome:AgamP3:2R:1:61545105:1	13592132	CACACGCTTTTGTAGAGAGCATATCAAGACGTGAAG	3:A>G,34:G>A
HWUSI-EAS1798_0009:3:70:16253:7790#0/2	-	chromosome:AgamP3:2R:1:61545105:1	13592132	AGCACGCTTTTGTAGAGAGCATATCAAGACGTGAAG	3:A>G,35:C>A
HWUSI-EAS1798_0009:3:102:17244:16238#0/2	+	chromosome:AgamP3:2R:1:61545105:1	13592133	ACACGCTTTTGTAGAGAGCATATCAAGACGTGAAGT	0:G>A,31:A>G
HWUSI-EAS1798_0009:3:11:9892:15179#0/2	+	chromosome:AgamP3:2R:1:61545105:1	13592133	GCACGCTTTTGTAGAGAGCATATCAAGACGTGAAGG	31:A>G,35:T>G
HWUSI-EAS1798_0009:3:36:12551:2188#0/2	+	chromosome:AgamP3:2R:1:61545105:1	13592133	GCACGCTTTTGTAGAGAGCATATCAAGACGTGAAGG	31:A>G,35:T>G
HWUSI-EAS1798_0009:3:93:9874:18110#0/2	+	chromosome:AgamP3:2R:1:61545105:1	13592133	ACACGCTTTTGTAGAGAGCATATCAAGACGTGAAGT	0:G>A,31:A>G
HWUSI-EAS1798_0009:3:21:17350:16151#0/1	-	chromosome:AgamP3:2R:1:61545105:1	13592134	CACGCTTTTGTAGAGAGCATATCAAGACGTGAAGGG	1:T>G,5:A>G
HWUSI-EAS1798_0009:3:65:3810:12619#0/1	+	chromosome:AgamP3:2R:1:61545105:1	13592134	CACGCTTTTGTAGAGAGCATATCAAGACGTGAAGGG	30:A>G,34:T>G
HWUSI-EAS1798_0009:3:75:3019:16012#0/1	+	chromosome:AgamP3:2R:1:61545105:1	13592134	CACGCTTTTGTAGAGAGCATATCAAGACGTGAAGTG	30:A>G
HWUSI-EAS1798_0009:3:85:7174:1352#0/1	-	chromosome:AgamP3:2R:1:61545105:1	13592134	CACGCTTTTGTAGAGAGCATATCAAGACGTGAAGTG	5:A>G
HWUSI-EAS1798_0009:3:25:6122:17273#0/2	-	chromosome:AgamP3:2R:1:61545105:1	13592135	ACGCTTTTGTAGAGAGCATATCAAGACGTGAAGTGT	6:A>G
HWUSI-EAS1798_0009:3:64:6211:4219#0/2	-	chromosome:AgamP3:2R:1:61545105:1	13592135	ACGCTTTTGTAGAGAGCATATCAAGACGTGAAGGGT	2:T>G,6:A>G
HWUSI-EAS1798_0009:3:103:17818:17383#0/1	-	chromosome:AgamP3:2R:1:61545105:1	13592136	CGCTTTTGTAGAGAGCATATCAAGACGTGAAGGGTT	3:T>G,7:A>G
HWUSI-EAS1798_0009:3:22:9262:3800#0/2	+	chromosome:AgamP3:2R:1:61545105:1	13592136	CGCTTTTGTAGAGAGCATATCAAGACGTGAAGGGTT	28:A>G,32:T>G
HWUSI-EAS1798_0009:3:5:16665:4822#0/1	-	chromosome:AgamP3:2R:1:61545105:1	13592136	CGCTTTTGTAGAGAGCATATCAAGACGTGAAGGGTT	3:T>G,7:A>G
HWUSI-EAS1798_0009:3:2:6201:16883#0/1	-	chromosome:AgamP3:2R:1:61545105:1	13592137	GCTTTTGTAGAGAGCATATCAAGACGTGAAGGGTTA	4:T>G,8:A>G
HWUSI-EAS1798_0009:3:27:3941:9581#0/1	-	chromosome:AgamP3:2R:1:61545105:1	13592137	GCTTTTGTAGAGAGCATATCAAGACGTGAAGTGTTA	8:A>G
HWUSI-EAS1798_0009:3:91:18743:14285#0/1	+	chromosome:AgamP3:2R:1:61545105:1	13592137	GCTTTTGTAGAGAGCATATCAAGACGTGAAGGGTTA	27:A>G,31:T>G
HWUSI-EAS1798_0009:3:35:16553:12645#0/1	+	chromosome:AgamP3:2R:1:61545105:1	13592138	CTTTTGTAGAGAGCATATCAAGACGTGAAGGGTTAT	26:A>G,30:T>G
HWUSI-EAS1798_0009:3:41:1141:6971#0/1	-	chromosome:AgamP3:2R:1:61545105:1	13592138	CTTTTGTAGAGAGCATATCAAGACGTGAAGGGTTAT	5:T>G,9:A>G
HWUSI-EAS1798_0009:3:58:14323:15932#0/2	-	chromosome:AgamP3:2R:1:61545105:1	13592138	CTTTTGTAGAGAGCATATCAAGACGTGAAGTGTTAT	9:A>G
HWUSI-EAS1798_0009:3:79:19465:3829#0/2	+	chromosome:AgamP3:2R:1:61545105:1	13592138	CTTTTGTAGAGAGCATATCAAGACGTGAAGGGTTAT	26:A>G,30:T>G
HWUSI-EAS1798_0009:3:84:16711:10601#0/1	-	chromosome:AgamP3:2R:1:61545105:1	13592139	TTTTGTAGAGAGCATATCAAGACGTGAAGGGTTATG	6:T>G,10:A>G
HWUSI-EAS1798_0009:3:94:5030:10013#0/1	-	chromosome:AgamP3:2R:1:61545105:1	13592139	TTTTGTAGAGAGCATATCAAGACGTGAAGGGTTATG	6:T>G,10:A>G
HWUSI-EAS1798_0009:3:109:6244:6147#0/1	+	chromosome:AgamP3:2R:1:61545105:1	13592140	TTTGTAGAGAGCATATCAAGACGTGAAGGGTTATGT	24:A>G,28:T>G
HWUSI-EAS1798_0009:3:49:16459:10228#0/2	+	chromosome:AgamP3:2R:1:61545105:1	13592140	TTTGTAGAGAGCATATCAAGACGTGAAGTGTTATGT	24:A>G
HWUSI-EAS1798_0009:3:58:17903:5235#0/1	+	chromosome:AgamP3:2R:1:61545105:1	13592140	TTTGTAGAGAGCATATCAAGACGTGAAGTGTTATGT	24:A>G
HWUSI-EAS1798_0009:3:90:16064:10168#0/2	-	chromosome:AgamP3:2R:1:61545105:1	13592141	TTGTAGAGAGCATATCAAGACGTGAAGTGTTATGTT	12:A>G
HWUSI-EAS1798_0009:3:103:2696:6614#0/1	+	chromosome:AgamP3:2R:1:61545105:1	13592142	CGTAGAGAGCATATCAAGACGTGAAGTGTTATGTTG	0:T>C,22:A>G
HWUSI-EAS1798_0009:3:65:17183:11754#0/2	+	chromosome:AgamP3:2R:1:61545105:1	13592142	TGTAGAGAGCATATCAAGACGTGAAGTGTTATGTTG	22:A>G
HWUSI-EAS1798_0009:3:89:11132:10814#0/2	+	chromosome:AgamP3:2R:1:61545105:1	13592142	TGTAGAGAGCATATCAAGACGTGAAGTGTTATGTTG	22:A>G
HWUSI-EAS1798_0009:3:91:4542:4537#0/1	-	chromosome:AgamP3:2R:1:61545105:1	13592142	TGTAGAGAGCATATCAAGACGTGAAGTGTTATGTTG	13:A>G
HWUSI-EAS1798_0009:3:57:1085:3130#0/2	+	chromosome:AgamP3:2R:1:61545105:1	13592143	GTAGAGAGCATATCAAGACGTGAAGTGTTATGTTGG	21:A>G,35:A>G
HWUSI-EAS1798_0009:3:93:10250:12086#0/2	-	chromosome:AgamP3:2R:1:61545105:1	13592143	GTAGAGAGCATATCAAGACGTGAAGTGTTATGTTGG	0:A>G,14:A>G
HWUSI-EAS1798_0009:3:115:4546:3859#0/1	-	chromosome:AgamP3:2R:1:61545105:1	13592144	TAGAGAGCATATCAAGACGTGAAGTGTTATGTTGGA	1:A>G,15:A>G
HWUSI-EAS1798_0009:3:104:7383:5188#0/1	+	chromosome:AgamP3:2R:1:61545105:1	13592145	AGAGAGCATATCAAGACGTGAAGTGTTATGTTGGAG	19:A>G,33:A>G
HWUSI-EAS1798_0009:3:85:14035:5537#0/2	+	chromosome:AgamP3:2R:1:61545105:1	13592145	AGAGAGCATATCAAGACGTGAAGTGTTATGTTGGAG	19:A>G,33:A>G
HWUSI-EAS1798_0009:3:86:5927:4132#0/1	-	chromosome:AgamP3:2R:1:61545105:1	13592145	AGAGAGCATATCAAGACGTGAAGTGTTATGTTGGAG	2:A>G,16:A>G
HWUSI-EAS1798_0009:3:15:15401:2763#0/1	+	chromosome:AgamP3:2R:1:61545105:1	13592146	GAGAGCATATCAAGACGTGAAGTGTTATGTTGGAGG	18:A>G,32:A>G
HWUSI-EAS1798_0009:3:95:8977:13623#0/2	-	chromosome:AgamP3:2R:1:61545105:1	13592146	GAGAGCATATCAAGACGTGAAGTGTTATGTTGGAGG	3:A>G,17:A>G
HWUSI-EAS1798_0009:3:19:10465:8374#0/2	-	chromosome:AgamP3:2R:1:61545105:1	13592147	AGAGCATATCAAGACGTGAAGTGTTATGTTGGAGGT	4:A>G,18:A>G
HWUSI-EAS1798_0009:3:27:5872:3070#0/2	-	chromosome:AgamP3:2R:1:61545105:1	13592147	AGAGCATATCAAGACGTGAAGTGTTATGTTGGAGGT	4:A>G,18:A>G
HWUSI-EAS1798_0009:3:38:14419:19101#0/1	-	chromosome:AgamP3:2R:1:61545105:1	13592147	AGAGCATATCAAGACGTGAAGTGTTATGTTGGAGGT	4:A>G,18:A>G
HWUSI-EAS1798_0009:3:45:9310:14110#0/2	+	chromosome:AgamP3:2R:1:61545105:1	13592147	AGAGCATATCAAGACGTGAAGTGTTATGTTGGAGGT	17:A>G,31:A>G
HWUSI-EAS1798_0009:3:77:2955:19850#0/1	-	chromosome:AgamP3:2R:1:61545105:1	13592151	CATATCAAGACGTGAAGTGTTATGTTGGAGGTCGAG	8:A>G,22:A>G
HWUSI-EAS1798_0009:3:96:15195:11143#0/1	+	chromosome:AgamP3:2R:1:61545105:1	13592151	CATATCAAGACGTGAAGTGTTATGTTGGAGGTCGAG	13:A>G,27:A>G
HWUSI-EAS1798_0009:3:13:2707:10260#0/1	-	chromosome:AgamP3:2R:1:61545105:1	13592152	ATATCAAGACGTGAAGTGTTATGTTGGAGGTCGAGT	9:A>G,23:A>G
HWUSI-EAS1798_0009:3:15:6883:14242#0/2	+	chromosome:AgamP3:2R:1:61545105:1	13592152	ATATCAAGACGTGAAGTGTTATGTTGGAGGTCGAGT	12:A>G,26:A>G
HWUSI-EAS1798_0009:3:60:2187:16781#0/1	-	chromosome:AgamP3:2R:1:61545105:1	13592152	ATATCAAGACGTGAAGTGTTATGTTGGAGGTCGAGT	9:A>G,23:A>G
HWUSI-EAS1798_0009:3:61:19441:12358#0/1	-	chromosome:AgamP3:2R:1:61545105:1	13592152	ATATCAAGACGTGAAGTGTTATGTTGGAGGTCGAGT	9:A>G,23:A>G
HWUSI-EAS1798_0009:3:78:17257:5136#0/2	-	chromosome:AgamP3:2R:1:61545105:1	13592153	TATCAAGACGTGAAGTGTTATGTTGGAGGTCGAGTG	10:A>G,24:A>G
HWUSI-EAS1798_0009:3:21:5736:14073#0/1	-	chromosome:AgamP3:2R:1:61545105:1	13592156	CAAGACGTGAAGTGTTATGTTGGAGGTCGAGTGCGC	13:A>G,27:A>G
HWUSI-EAS1798_0009:3:36:14928:8027#0/2	+	chromosome:AgamP3:2R:1:61545105:1	13592156	CAAGACGTGAAGTGTTATGTTGGAGGTCGAGTGCGC	8:A>G,22:A>G
HWUSI-EAS1798_0009:3:79:10453:19291#0/1	-	chromosome:AgamP3:2R:1:61545105:1	13592156	CAAGACGTGAAGTGTTATGTTGGAGGTCGAGTGCGC	13:A>G,27:A>G
HWUSI-EAS1798_0009:3:5:16519:20121#0/2	-	chromosome:AgamP3:2R:1:61545105:1	13592157	AAGACGTGAAGTGTTATGTTGGAGGTCGAGTGCGCT	14:A>G,28:A>G
HWUSI-EAS1798_0009:3:80:8330:8971#0/1	-	chromosome:AgamP3:2R:1:61545105:1	13592157	AAGACGTGAAGTGTTATGTTGGAGGTCGAGTGCGCT	14:A>G,28:A>G
HWUSI-EAS1798_0009:3:115:6105:2378#0/1	+	chromosome:AgamP3:2R:1:61545105:1	13592158	AGACGTGAAGTGTTATGTTGGAGGTCGAGTGCGCTG	6:A>G,20:A>G
HWUSI-EAS1798_0009:3:92:3748:9456#0/1	-	chromosome:AgamP3:2R:1:61545105:1	13592158	AGACGTGAAGTGTTATGTTGGAGGTCGAGTGCGCTG	15:A>G,29:A>G
HWUSI-EAS1798_0009:3:15:9649:8535#0/2	-	chromosome:AgamP3:2R:1:61545105:1	13592179	AGGTTGAGTGCGCTGCTTACCAAACTTTGAACGCGG	19:A>T,31:C>T
HWUSI-EAS1798_0009:3:6:13950:12976#0/2	-	chromosome:AgamP3:2R:1:61545105:1	13592179	AGGTTGAGTGCGCTGCTTACCAAACTTTGAACGCGG	19:A>T,31:C>T
HWUSI-EAS1798_0009:3:62:4844:8637#0/1	-	chromosome:AgamP3:2R:1:61545105:1	13592179	AGGTTGAGTGCGCTGCTTACCAAACTTTGAACGCGG	19:A>T,31:C>T
HWUSI-EAS1798_0009:3:42:10902:13853#0/2	-	chromosome:AgamP3:2R:1:61545105:1	13592181	GTTGAGTGCGCTGCTTACCAAACTTTGAACGCGGTA	21:A>T,33:C>T
HWUSI-EAS1798_0009:3:56:5491:3662#0/1	-	chromosome:AgamP3:2R:1:61545105:1	13592181	GTTGAGTGCGCTGCTTACCAAACTTTGAACGCGGTA	21:A>T,33:C>T
HWUSI-EAS1798_0009:3:38:18204:12406#0/1	+	chromosome:AgamP3:2R:1:61545105:1	13592182	TTGAGTGCGCTGCTTACCAAACTTTGAACGCGGTAA	1:C>T,13:A>T
HWUSI-EAS1798_0009:3:71:4854:11832#0/2	+	chromosome:AgamP3:2R:1:61545105:1	13592182	TTGAGTGCGCTGCTTACCAAACTTTGAACGCGGTAA	1:C>T,13:A>T
HWUSI-EAS1798_0009:3:99:8657:9319#0/1	+	chromosome:AgamP3:2R:1:61545105:1	13592182	TTGAGTGCGCTGCTTACCAAACTTTGAACGCGGTAA	1:C>T,13:A>T
HWUSI-EAS1798_0009:3:116:1255:1651#0/1	-	chromosome:AgamP3:2R:1:61545105:1	13592187	TGCGCTGCTTACCAAACTTTGAACGCGGTAACTTGT	0:C>T,27:A>T
HWUSI-EAS1798_0009:3:37:19690:4200#0/1	-	chromosome:AgamP3:2R:1:61545105:1	13592187	TGCGTTGCATACCAAACTTTGAACGCGGTAACTTGT	0:C>T,31:C>T
HWUSI-EAS1798_0009:3:44:6432:14124#0/2	+	chromosome:AgamP3:2R:1:61545105:1	13592188	GCGCTGCTTACCAAACTTTGAACGCGGTAACTTGTA	7:A>T,34:C>T
HWUSI-EAS1798_0009:3:83:15066:10921#0/2	-	chromosome:AgamP3:2R:1:61545105:1	13592188	GCGCTGCTTACCAAACTTTGAACGCGGTAACTTGTA	1:C>T,28:A>T
HWUSI-EAS1798_0009:3:12:18897:14742#0/2	-	chromosome:AgamP3:2R:1:61545105:1	13592189	CGTTGCATACCAAACTTTGAACGCGGTAACTTGTAC	2:C>T,33:C>T
HWUSI-EAS1798_0009:3:52:17757:1612#0/1	+	chromosome:AgamP3:2R:1:61545105:1	13592189	CGCTGCTTACCAAACTTTGAACGCGGTAACTTGTAC	6:A>T,33:C>T
HWUSI-EAS1798_0009:3:103:7310:4738#0/2	+	chromosome:AgamP3:2R:1:61545105:1	13592190	GCTGCTTACCAAACTTTGAACGCGGTAACTTGTACT	5:A>T,32:C>T
HWUSI-EAS1798_0009:3:24:19506:2647#0/2	+	chromosome:AgamP3:2R:1:61545105:1	13592190	GCTGCTTACCAAACTTTGAACGCGGTAACTTGTACT	5:A>T,32:C>T
HWUSI-EAS1798_0009:3:44:14230:9507#0/1	+	chromosome:AgamP3:2R:1:61545105:1	13592190	GCTGCTTACCAAACTTTGAACGCGGTAACTTGTACT	5:A>T,32:C>T
HWUSI-EAS1798_0009:3:80:5755:6758#0/1	+	chromosome:AgamP3:2R:1:61545105:1	13592190	GCTGCTTACCAAACTTTGAACGCGGTAACTTGTACT	5:A>T,32:C>T
HWUSI-EAS1798_0009:3:102:7764:16382#0/1	+	chromosome:AgamP3:2R:1:61545105:1	13592191	CTGCTTACCAAACTTTGAACGCGGTAACTTGTACTC	4:A>T,31:C>T
HWUSI-EAS1798_0009:3:14:16898:19067#0/2	-	chromosome:AgamP3:2R:1:61545105:1	13592191	CTGCTTACCAAACTTTGAACGCGGTAACTTGTACTC	4:C>T,31:A>T
HWUSI-EAS1798_0009:3:55:16957:12330#0/1	-	chromosome:AgamP3:2R:1:61545105:1	13592191	CTGCTTACCAAACTTTGAACGCGGTAACTTGTACTC	4:C>T,31:A>T
HWUSI-EAS1798_0009:3:78:11536:12309#0/1	+	chromosome:AgamP3:2R:1:61545105:1	13592191	CTGCTTACCAAACTTTGAACGCGGTAACTTGTACTC	4:A>T,31:C>T
HWUSI-EAS1798_0009:3:78:14745:9382#0/2	+	chromosome:AgamP3:2R:1:61545105:1	13592191	CTGCTTACCAAACTTTGAACGCGGTAACTTGTACTC	4:A>T,31:C>T
HWUSI-EAS1798_0009:3:79:13145:11610#0/1	-	chromosome:AgamP3:2R:1:61545105:1	13592191	CTGCTTACCAAACTTTGAACGCGGTAACTTGTACTC	4:C>T,31:A>T
HWUSI-EAS1798_0009:3:81:11997:15700#0/1	+	chromosome:AgamP3:2R:1:61545105:1	13592191	CTGCTTACCAAACTTTGAACGCGGTAACTTGTACTC	4:A>T,31:C>T
HWUSI-EAS1798_0009:3:85:17002:17475#0/2	-	chromosome:AgamP3:2R:1:61545105:1	13592191	CTGCTTACCAAACTTTGAACGCGGTAACTTGTACTC	4:C>T,31:A>T
HWUSI-EAS1798_0009:3:106:10622:5893#0/1	+	chromosome:AgamP3:2R:1:61545105:1	13592192	TGCTTACCAAACTTTGAACGCGGTAACTTGTACTCG	3:A>T,30:C>T
HWUSI-EAS1798_0009:3:113:19688:14325#0/2	+	chromosome:AgamP3:2R:1:61545105:1	13592192	TGCTTACCAAACTTTGAACGCGGTAACTTGTACTCG	3:A>T,30:C>T
HWUSI-EAS1798_0009:3:113:19752:14327#0/2	+	chromosome:AgamP3:2R:1:61545105:1	13592192	TGCTTACCAAACTTTGAACGCGGTAACTTGTACTCG	3:A>T,30:C>T
HWUSI-EAS1798_0009:3:15:5145:8378#0/1	+	chromosome:AgamP3:2R:1:61545105:1	13592192	TGCTTACCAAACTTTGAACGCGGTAACTTGTACTCG	3:A>T,30:C>T
HWUSI-EAS1798_0009:3:21:7784:17943#0/1	+	chromosome:AgamP3:2R:1:61545105:1	13592192	TGCTTACCAAACTTTGAACGCGGTAACTTGTACTCG	3:A>T,30:C>T
HWUSI-EAS1798_0009:3:43:7865:19446#0/1	+	chromosome:AgamP3:2R:1:61545105:1	13592192	TGCTTACCAAACTTTGAACGCGGTAACTTGTACTCG	3:A>T,30:C>T
HWUSI-EAS1798_0009:3:44:5464:11347#0/2	+	chromosome:AgamP3:2R:1:61545105:1	13592192	TGCTTACCAAACTTTGAACGCGGTAACTTGTACTCG	3:A>T,30:C>T
HWUSI-EAS1798_0009:3:55:17159:13297#0/2	+	chromosome:AgamP3:2R:1:61545105:1	13592192	TGCTTACCAAACTTTGAACGCGGTAACTTGTACTCG	3:A>T,30:C>T
HWUSI-EAS1798_0009:3:56:11690:16609#0/1	+	chromosome:AgamP3:2R:1:61545105:1	13592192	TGCTTACCAAACTTTGAACGCGGTAACTTGTACTCG	3:A>T,30:C>T
HWUSI-EAS1798_0009:3:62:14906:14385#0/1	+	chromosome:AgamP3:2R:1:61545105:1	13592192	TGCTTACCAAACTTTGAACGCGGTAACTTGTACTCG	3:A>T,30:C>T
HWUSI-EAS1798_0009:3:69:15025:2614#0/2	-	chromosome:AgamP3:2R:1:61545105:1	13592192	TGCTTACCAAACTTTGAACGCGGTAACTTGTACTCG	5:C>T,32:A>T
HWUSI-EAS1798_0009:3:74:3724:2482#0/1	-	chromosome:AgamP3:2R:1:61545105:1	13592192	TGCTTACCAAACTTTGAACGCGGTAACTTGTACTCG	5:C>T,32:A>T
HWUSI-EAS1798_0009:3:82:14619:6046#0/2	+	chromosome:AgamP3:2R:1:61545105:1	13592192	TGCTTACCAAACTTTGAACGCGGTAACTTGTACTCG	3:A>T,30:C>T
HWUSI-EAS1798_0009:3:106:14818:7872#0/2	-	chromosome:AgamP3:2R:1:61545105:1	13592193	GCTTACCAAACTTTGAACGCGGTAACTTGTACTCGG	6:C>T,33:A>T
HWUSI-EAS1798_0009:3:13:1218:19829#0/1	-	chromosome:AgamP3:2R:1:61545105:1	13592193	GCTTACCAAACTTTGAACGCGGTAACTTGTACTCGG	6:C>T,33:A>T
HWUSI-EAS1798_0009:3:16:9455:4049#0/1	-	chromosome:AgamP3:2R:1:61545105:1	13592193	GCTTACCAAACTTTGAACGCGGTAACTTGTACTCGG	6:C>T,33:A>T
HWUSI-EAS1798_0009:3:36:19502:12347#0/1	+	chromosome:AgamP3:2R:1:61545105:1	13592193	GCTTACCAAACTTTGAACGCGGTAACTTGTACTCGG	2:A>T,29:C>T
HWUSI-EAS1798_0009:3:76:11065:17214#0/2	-	chromosome:AgamP3:2R:1:61545105:1	13592193	GCTTACCAAACTTTGAACGCGGTAACTTGTACTCGG	6:C>T,33:A>T
HWUSI-EAS1798_0009:3:92:1518:8908#0/2	-	chromosome:AgamP3:2R:1:61545105:1	13592193	GCTTACCAAACTTTGAACGCGGTAACTTGTACTCGG	6:C>T,33:A>T
HWUSI-EAS1798_0009:3:46:18813:15975#0/2	+	chromosome:AgamP3:2R:1:61545105:1	13592194	CTTATCAAACTTTGAACGCGGTAACTTG	1:A>T,4:C>T
HWUSI-EAS1798_0009:3:92:11986:9682#0/1	-	chromosome:AgamP3:2R:1:61545105:1	13592194	CTTACCAAACTTTGAACGCGGTAACTTGTACTCGGC	7:C>T,34:A>T
HWUSI-EAS1798_0009:3:109:18833:9648#0/2	-	chromosome:AgamP3:2R:1:61545105:1	13592195	TTACCAAACTTTGAACGCGGTAACTTGTACTCGGCG	8:C>T,35:A>T
HWUSI-EAS1798_0009:3:41:6050:18724#0/1	+	chromosome:AgamP3:2R:1:61545105:1	13592196	TACCAAACTTTGAACGCGGTAACTTGTACTCGGCAC	26:C>T,34:G>A
HWUSI-EAS1798_0009:3:94:2746:13907#0/2	+	chromosome:AgamP3:2R:1:61545105:1	13592196	TACCAAACTTTGAACGCGGTAACTTGTACTCGGCAC	26:C>T,34:G>A
HWUSI-EAS1798_0009:3:93:16957:20026#0/1	-	chromosome:AgamP3:2R:1:61545105:1	13592197	ACCAAACTTTGAACGCGGTAACTTGTACTCGGCACC	2:G>A,10:C>T
HWUSI-EAS1798_0009:3:23:11716:1383#0/2	+	chromosome:AgamP3:2R:1:61545105:1	13592988	AAGCACGCTAACAGTCGTGTGCATCGACGGCTTGTC	15:T>C
HWUSI-EAS1798_0009:3:72:15593:12183#0/2	+	chromosome:AgamP3:2R:1:61545105:1	13592988	AAGCACGCTAACAGTCGTGTGCATCGACGGCTTGTC	15:T>C
HWUSI-EAS1798_0009:3:85:17002:17475#0/1	+	chromosome:AgamP3:2R:1:61545105:1	13700882	GCGTGCGTGCCGTCAAACGTGTGGACGAGAGTATTT
HWUSI-EAS1798_0009:3:21:16821:4353#0/1	-	chromosome:AgamP3:2R:1:61545105:1	13804561	ACAAACAAAAATCCCACCAAAGGCATGGGCACGGGC
HWUSI-EAS1798_0009:3:59:15327:2390#0/1	+	chromosome:AgamP3:2R:1:61545105:1	13823253	AGATAGTTCCTTTTCATTCTCTGCTCTCCGTTGTGC	0:G>A,22:A>G
HWUSI-EAS1798_0009:3:119:15090:5271#0/1	+	chromosome:AgamP3:2R:1:61545105:1	13827058	CATTCAATGATGTGTTTGAAGCGGCGCTTGCAATTC	29:A>G,30:T>C
HWUSI-EAS1798_0009:3:19:8276:19287#0/2	-	chromosome:AgamP3:2R:1:61545105:1	13890677	TTATCTACCTCTATATACCCCACAGTTGTATTGAGC	6:C>A,28:T>C
HWUSI-EAS1798_0009:3:10:16138:17137#0/1	-	chromosome:AgamP3:2R:1:61545105:1	13931423	ATCAACTTCAACAGCATCACCGCGATCCTGTGCCGC	12:C>G
HWUSI-EAS1798_0009:3:55:6864:18862#0/1	-	chromosome:AgamP3:2R:1:61545105:1	13933432	GCTGGTGCGAGTGGCGATAGTTGAAGGTTGCACCGG	19:G>A
HWUSI-EAS1798_0009:3:95:13893:3268#0/2	-	chromosome:AgamP3:2R:1:61545105:1	13934982	ATCGTCCACCTGCTCGTCGGCCAGCACGGTCTCATC
HWUSI-EAS1798_0009:3:23:18081:6135#0/1	+	chromosome:AgamP3:2R:1:61545105:1	13942633	GAGGAGGAAGCCCTCACCTGGGAGGAGAAGCTGAAC
HWUSI-EAS1798_0009:3:2:6429:6702#0/1	-	chromosome:AgamP3:2R:1:61545105:1	13942840	CCGAAGGTGATGGACGTGCTGAACATTCCGGCGGTA	0:G>A
HWUSI-EAS1798_0009:3:7:17623:3825#0/1	-	chromosome:AgamP3:2R:1:61545105:1	13954354	TGTCCTGGTTCCATGCGATCGTGCAGGAGCGGCTCC	22:C>T
HWUSI-EAS1798_0009:3:94:10283:3264#0/2	-	chromosome:AgamP3:2R:1:61545105:1	13964822	GTCGTCGATCGGCTTCACCTTGCCGTTCGCAATCTC	5:G>A
HWUSI-EAS1798_0009:3:63:18103:2487#0/2	-	chromosome:AgamP3:2R:1:61545105:1	14005678	TTATAATTTGAATAATTGATTTAACTCAGATTTTCT
HWUSI-EAS1798_0009:3:9:19780:2666#0/1	+	chromosome:AgamP3:2R:1:61545105:1	14022022	TTTCCATCGCGAAAAAGTACTGTTTTGTGGACGTTT
HWUSI-EAS1798_0009:3:33:5298:2387#0/2	-	chromosome:AgamP3:2R:1:61545105:1	14089508	CGCAGACGGGCAAGCTGCACCGCGTGCTGCGCGGGC
HWUSI-EAS1798_0009:3:82:19383:11760#0/1	-	chromosome:AgamP3:2R:1:61545105:1	14102301	ATTTAGCAGAGATGTAGCAAATTTGTAGACATGAGT	1:A>G
HWUSI-EAS1798_0009:3:55:10327:10563#0/2	-	chromosome:AgamP3:2R:1:61545105:1	14122485	GACGGAAATTGTGCACGTCTGGAACGATGGCGGGCT	5:T>C
HWUSI-EAS1798_0009:3:59:4441:16600#0/1	+	chromosome:AgamP3:2R:1:61545105:1	14144881	ATCGCGTACGAAGCTATGAATATTTTGTCGGTTTTA
HWUSI-EAS1798_0009:3:101:10485:19161#0/2	+	chromosome:AgamP3:2R:1:61545105:1	14146791	ACTCACACACACACACACACACACACACCGGACGCC	2:A>T
HWUSI-EAS1798_0009:3:99:7020:15996#0/1	-	chromosome:AgamP3:2R:1:61545105:1	14148029	GCCATCTTCCGCAAGGGCCGCCATCTTGTAGCCGTA	18:T>C,22:T>A
HWUSI-EAS1798_0009:3:24:16321:1137#0/2	+	chromosome:AgamP3:2R:1:61545105:1	14157247	TCACCGATAAACGCGTCTCTTTACGCGTCCTTCGCC	22:G>A,34:G>C
HWUSI-EAS1798_0009:3:58:2387:10978#0/1	+	chromosome:AgamP3:2R:1:61545105:1	14179211	TAGAGAGAGAGAGAGAAAGAGAAAGAGAGAGAGCGT	0:A>T,35:A>T
HWUSI-EAS1798_0009:3:78:17143:9879#0/2	-	chromosome:AgamP3:2R:1:61545105:1	14189017	AAGCGAACGAGATGGCGTTGTTTGTGTTTATTTGGT
HWUSI-EAS1798_0009:3:70:19418:15493#0/1	+	chromosome:AgamP3:2R:1:61545105:1	14199222	CCTGCCCATTCGTTCCATCCACTTCCACAGCCAAAG	8:C>T,11:T>G
HWUSI-EAS1798_0009:3:37:17771:5247#0/2	+	chromosome:AgamP3:2R:1:61545105:1	14231244	GTTTTTGACAAATCCATGCGCCTTCCAACCCAACAC
HWUSI-EAS1798_0009:3:52:19408:19954#0/2	+	chromosome:AgamP3:2R:1:61545105:1	14245190	GTTGTCGCCGGCAATGGCGATACACCGTTCGCTTGT
HWUSI-EAS1798_0009:3:43:2980:14011#0/1	+	chromosome:AgamP3:2R:1:61545105:1	14318488	ACCTTCAGATCCTTGCTGCGCTTGTTGATAATCTTC	7:A>G
HWUSI-EAS1798_0009:3:82:16175:14963#0/1	-	chromosome:AgamP3:2R:1:61545105:1	14334350	ATGCGGGAGAATGTGCGCCCTGCATTCAATTTAAAT	11:A>T,30:A>G
HWUSI-EAS1798_0009:3:47:17011:5806#0/2	+	chromosome:AgamP3:2R:1:61545105:1	14340227	CACGCACACACACACACACACACACACAATACACCG	3:A>G,33:T>C
HWUSI-EAS1798_0009:3:96:18663:19617#0/2	-	chromosome:AgamP3:2R:1:61545105:1	14354431	AAAAAAAATTACTCGATTGTATAACAACTGACACCA	28:T>A,30:T>A
HWUSI-EAS1798_0009:3:63:6196:18969#0/1	-	chromosome:AgamP3:2R:1:61545105:1	14359063	GCGAAACGTGGGATTTGCGTTTTAATGGGTTTTCTT
HWUSI-EAS1798_0009:3:29:16982:5711#0/2	+	chromosome:AgamP3:2R:1:61545105:1	14362003	GTCAGGGCATTTAGAGTGTATAAATAGATGAGCATG	2:T>C,6:A>G
HWUSI-EAS1798_0009:3:105:19276:3342#0/2	+	chromosome:AgamP3:2R:1:61545105:1	14381533	ATTCCATTCCACCCAGTGCGCTTAGTTTTCAGCTCC	35:T>C
HWUSI-EAS1798_0009:3:117:5554:3295#0/2	+	chromosome:AgamP3:2R:1:61545105:1	14381533	ATTCCATTCCACCCAGTGCGCTTAGTTTTCAGCTCC	35:T>C
HWUSI-EAS1798_0009:3:84:3666:12313#0/1	+	chromosome:AgamP3:2R:1:61545105:1	14381640	CGCTCCGCACGATGGTCGGTGCTTTCTTCGTGCATT	1:T>G,11:G>A
HWUSI-EAS1798_0009:3:13:14115:17176#0/2	-	chromosome:AgamP3:2R:1:61545105:1	14409023	GGCTTGGGAAAGTTTGCAGACCCGTGTTCAATTACG	28:T>G
HWUSI-EAS1798_0009:3:34:5377:2230#0/2	+	chromosome:AgamP3:2R:1:61545105:1	14416740	GATCCGGATCAAGAACGCCGGAGTCGGAGTGGATTC	12:A>G,34:A>T
HWUSI-EAS1798_0009:3:62:13416:9836#0/1	-	chromosome:AgamP3:2R:1:61545105:1	14487131	CGTTATACCTAAGGTAACTTGCTGTTGCAACAAGGA	17:C>T,31:G>A
HWUSI-EAS1798_0009:3:37:14100:19559#0/1	+	chromosome:AgamP3:2R:1:61545105:1	14535087	CGGGAATCTCCGTGAGAAAGGATCGTTTACAAGGAA	11:A>G,33:T>G
HWUSI-EAS1798_0009:3:100:9304:18251#0/1	-	chromosome:AgamP3:2R:1:61545105:1	14555529	CAGCACGGTCGAGGTGTACATGTCGGCCGCATCCAG
HWUSI-EAS1798_0009:3:7:4410:11623#0/1	+	chromosome:AgamP3:2R:1:61545105:1	14580294	TCTTTTTTTGGCCAGACATTATGTACTCCGATCGTT	16:A>C
HWUSI-EAS1798_0009:3:9:1927:16701#0/1	-	chromosome:AgamP3:2R:1:61545105:1	14595546	TGAGACGGAGCGTAATAGAATCGTGCTCACGCGTTT
HWUSI-EAS1798_0009:3:118:8610:13523#0/2	+	chromosome:AgamP3:2R:1:61545105:1	14650319	ACCAAACAAGACCACGAATGGTAGTGCGTGCGAATT	1:G>C,2:A>C
HWUSI-EAS1798_0009:3:53:3524:4835#0/2	-	chromosome:AgamP3:2R:1:61545105:1	14756996	GGCTTTCCGAATTGCAATCCTGAAAACGGCTGAATG	34:A>G
HWUSI-EAS1798_0009:3:30:15681:4966#0/1	-	chromosome:AgamP3:2R:1:61545105:1	14767370	CGTTTCGCATGCTTACGCGTGGTGTCGCTATGGACG	6:G>A,30:G>C
HWUSI-EAS1798_0009:3:20:7425:2180#0/2	+	chromosome:AgamP3:2R:1:61545105:1	14772789	GACCGATCATTGATTGACCGAAGGTCTTACTGTATC
HWUSI-EAS1798_0009:3:108:14313:5755#0/2	+	chromosome:AgamP3:2R:1:61545105:1	14814786	GTTCATAAGTAAATTTACTTCTCAATCCTTCTCTAG	16:G>A,24:G>A
HWUSI-EAS1798_0009:3:25:1142:7740#0/2	-	chromosome:AgamP3:2R:1:61545105:1	14823765	AAATCGATGGAACGAATCGCTAGGCATGCCGCAGAC	24:C>A
HWUSI-EAS1798_0009:3:1:7666:9854#0/2	+	chromosome:AgamP3:2R:1:61545105:1	14854199	GGCCAGGCCTCTGGGAGCTGACTAATTTATTAGCCA
HWUSI-EAS1798_0009:3:103:12802:18452#0/1	+	chromosome:AgamP3:2R:1:61545105:1	14885375	GTACCGGTGGCTTTGTGCAAGCTTAATAGGGAAAAC
HWUSI-EAS1798_0009:3:10:3627:6653#0/1	+	chromosome:AgamP3:2R:1:61545105:1	14951891	AATTAGTTTGTTGGGGTGATTGCTGTGGTGTTGCCG
HWUSI-EAS1798_0009:3:69:19467:14072#0/2	+	chromosome:AgamP3:2R:1:61545105:1	14951891	AATTAGTTTGTTGGGGTGATTGCTGTGGTGTTGCCG
HWUSI-EAS1798_0009:3:74:15789:14228#0/1	+	chromosome:AgamP3:2R:1:61545105:1	14951891	AATTAGTTTGTTGGGGTGATTGCTGTGGTGTTGCCG
HWUSI-EAS1798_0009:3:37:18352:4479#0/2	+	chromosome:AgamP3:2R:1:61545105:1	14953966	ATCCTGCTCGGCGCGTCAGAACGGACGATAGGATCG
HWUSI-EAS1798_0009:3:97:14437:5951#0/2	-	chromosome:AgamP3:2R:1:61545105:1	14978217	CTTCAGGAAAGGTGCAACTGGAAGGCGACGATCGCG	7:T>C,30:A>G
HWUSI-EAS1798_0009:3:95:9076:6713#0/1	+	chromosome:AgamP3:2R:1:61545105:1	15034314	AAATCGGCCCATCAAATCAAAGAGAGTAGAATGTCG	3:C>T,8:T>C
HWUSI-EAS1798_0009:3:24:16321:1137#0/1	+	chromosome:AgamP3:2R:1:61545105:1	15042991	CAAAAACACACACACACACACACACACAGTGTGCAC	4:C>A,28:C>G
HWUSI-EAS1798_0009:3:88:11316:8126#0/1	-	chromosome:AgamP3:2R:1:61545105:1	15081647	CGTTGTTTATGGTGTTGGGTAAGACAGTTATCTTGA	5:C>T,31:A>G
HWUSI-EAS1798_0009:3:117:6650:10071#0/1	+	chromosome:AgamP3:2R:1:61545105:1	15087712	CACTCCGTCTTCAGAAACCGTCGAACGCGTTCCCGT	19:A>G
HWUSI-EAS1798_0009:3:9:9159:1536#0/1	+	chromosome:AgamP3:2R:1:61545105:1	15087712	CACTCCGTCTTCAGAAACCGTCGAACGCGTTCCCGT	19:A>G
HWUSI-EAS1798_0009:3:94:1493:9293#0/2	-	chromosome:AgamP3:2R:1:61545105:1	15103564	AAACACGTTCAGGCTCTGGTATTGGTGGACCGTCGT	27:A>T,32:T>C
HWUSI-EAS1798_0009:3:21:14638:7795#0/2	-	chromosome:AgamP3:2R:1:61545105:1	15197072	ACACACACACTCAGACACAATCGAACTCTGACTCAT
HWUSI-EAS1798_0009:3:69:1466:10393#0/1	-	chromosome:AgamP3:2R:1:61545105:1	15197072	ACACACACACTCAGACACAATCGAACTCTGACTCAT
HWUSI-EAS1798_0009:3:80:5570:9697#0/2	+	chromosome:AgamP3:2R:1:61545105:1	15212347	CCTGTTTATCTCAAACCCAAGCAGCACTTTTTTAAC	26:T>C,32:G>T
HWUSI-EAS1798_0009:3:66:5330:12830#0/1	+	chromosome:AgamP3:2R:1:61545105:1	15230870	ACACACACACACGCACACAAACGCTCATGTGTGCCG
HWUSI-EAS1798_0009:3:5:19095:17301#0/2	-	chromosome:AgamP3:2R:1:61545105:1	15252457	TGCTACTACCTACTACTACTACTACTACTACT	11:G>A,28:G>T
HWUSI-EAS1798_0009:3:68:4159:17031#0/2	-	chromosome:AgamP3:2R:1:61545105:1	15268548	TGCGAGATAAGCCACACACACGCGCACAGACCACGG	1:A>G
HWUSI-EAS1798_0009:3:44:11748:4658#0/1	-	chromosome:AgamP3:2R:1:61545105:1	15282479	GCCGGCGCCACCACCATTACGGAACATGGACACTTC
HWUSI-EAS1798_0009:3:46:12709:12348#0/1	-	chromosome:AgamP3:2R:1:61545105:1	15299279	TGTGTGTGTGTGTGTGTGTGTGTGTGCTGGTCGTCG	0:C>G,4:T>C
HWUSI-EAS1798_0009:3:59:16738:9790#0/2	-	chromosome:AgamP3:2R:1:61545105:1	15308710	AGGCCTTGTCCCCGGACCCGGAATTGGGGACGCAGA	33:A>G
HWUSI-EAS1798_0009:3:50:13353:1478#0/1	-	chromosome:AgamP3:2R:1:61545105:1	15327441	GCTGGCGCGTTGGCGTAGCGTTAATTAGATTAATGC	19:T>A
HWUSI-EAS1798_0009:3:55:16981:11684#0/1	-	chromosome:AgamP3:2R:1:61545105:1	15327642	GAAATTTAAGCTCAAGTATGTGCTGGCGGCATTGGT
HWUSI-EAS1798_0009:3:55:16991:11709#0/1	-	chromosome:AgamP3:2R:1:61545105:1	15327642	GAAATTTAAGCTCAAGTATGTGCTGGCGGCATTGGT
HWUSI-EAS1798_0009:3:23:7206:7716#0/1	-	chromosome:AgamP3:2R:1:61545105:1	15328157	GGGCGGTCAGCTACTGTCCGCGGGCCAAGTTTTACA
HWUSI-EAS1798_0009:3:69:5744:12650#0/2	+	chromosome:AgamP3:2R:1:61545105:1	15328322	ACACGGCGGACAGCAATCGGACGGCCGCCGAGGAGG	29:A>G,30:C>A
HWUSI-EAS1798_0009:3:58:4058:14019#0/2	+	chromosome:AgamP3:2R:1:61545105:1	15328462	CGTTCGGCGCCGCACCGCCATCGGAGCAGCAAGTGG	20:C>T
HWUSI-EAS1798_0009:3:8:14913:10016#0/1	+	chromosome:AgamP3:2R:1:61545105:1	15328485	GAGCAGCAAGTGGTACGTATCGCTCGAGGAATACCC
HWUSI-EAS1798_0009:3:30:18757:18325#0/1	+	chromosome:AgamP3:2R:1:61545105:1	15328544	TGACGGCCGATGCGTTCCTGCACTCCCACGAGGCAC	9:G>A,21:T>A
HWUSI-EAS1798_0009:3:71:8567:20070#0/2	+	chromosome:AgamP3:2R:1:61545105:1	15328845	CTGACCAAAGTGTGGAACGAAATACGAGTTTCCGGT	28:C>T
HWUSI-EAS1798_0009:3:84:13772:18037#0/1	+	chromosome:AgamP3:2R:1:61545105:1	15328976	GGAAAGCGATCGCACCAACTCCGGATGTAGCGCGAG	9:A>T,16:G>A
HWUSI-EAS1798_0009:3:22:7576:19562#0/1	-	chromosome:AgamP3:2R:1:61545105:1	15329530	GCATCAAATGAGAAAATCCTTAATAAAAACACAAAC
HWUSI-EAS1798_0009:3:101:18514:19235#0/1	-	chromosome:AgamP3:2R:1:61545105:1	15329638	CTGCTCTCGTTGTAGACGCTCCGGGAAGTTGGGGTA	22:G>A,26:C>T
HWUSI-EAS1798_0009:3:3:3548:2227#0/2	-	chromosome:AgamP3:2R:1:61545105:1	15329678	TGTTGACCTTCTCCTTGGCGGACATTAGCAGCAGCT
HWUSI-EAS1798_0009:3:24:8540:3601#0/2	-	chromosome:AgamP3:2R:1:61545105:1	15329740	CCATTCTCCGTTTCCGTGAGCCGTTTCGAACAATCG	9:G>C,27:T>C
HWUSI-EAS1798_0009:3:119:8298:12845#0/2	-	chromosome:AgamP3:2R:1:61545105:1	15329792	CCTCCGCGATGGACGTTTCCAGCTGCTCCAGTGTGC
HWUSI-EAS1798_0009:3:63:19471:11329#0/1	-	chromosome:AgamP3:2R:1:61545105:1	15329818	TCCAGTGTGCGCTGCAGCTTCTCCATCTCCTTGCTC
HWUSI-EAS1798_0009:3:50:12219:1759#0/1	+	chromosome:AgamP3:2R:1:61545105:1	15330846	GTACACATATATTTTACCCCTTTTAACTACAACTAG	3:T>C,17:A>C
HWUSI-EAS1798_0009:3:110:15590:1396#0/2	+	chromosome:AgamP3:2R:1:61545105:1	15331231	CGGCTAACGCCAGCCATCCGGAAGATATGGTGTAAA	16:C>T
HWUSI-EAS1798_0009:3:114:19116:19580#0/2	+	chromosome:AgamP3:2R:1:61545105:1	15331456	GACCAGATCAATCGTTACCAGCACCAGACAGGCAAT	35:C>T
HWUSI-EAS1798_0009:3:35:4592:18921#0/1	+	chromosome:AgamP3:2R:1:61545105:1	15331509	GCATCGGCCACACCGTACCCTTGAACGGGCTGTGGA
HWUSI-EAS1798_0009:3:22:6432:18711#0/1	+	chromosome:AgamP3:2R:1:61545105:1	15331801	GCGCAGCGTGATCGCCACGATCGGGAAGCTGGCCGA
HWUSI-EAS1798_0009:3:91:8607:2891#0/1	+	chromosome:AgamP3:2R:1:61545105:1	15331854	ACAGGGCGAGGAAGTACTCGACGGCTTTCAGCAGCC	33:T>G
HWUSI-EAS1798_0009:3:18:10678:11369#0/1	+	chromosome:AgamP3:2R:1:61545105:1	15332048	GGTGTCAGCAGGCTCGGCAGCGAATGGTGACACATG
HWUSI-EAS1798_0009:3:107:8069:8438#0/2	+	chromosome:AgamP3:2R:1:61545105:1	15332086	GGAGTAGATGCAGGTACCGATCAGGTACGGGATGCC
HWUSI-EAS1798_0009:3:90:5954:4393#0/2	+	chromosome:AgamP3:2R:1:61545105:1	15332103	CGATCAGGTACGGGATGCCGGCAATGTCGGCCCGCT
HWUSI-EAS1798_0009:3:30:6388:1010#0/1	+	chromosome:AgamP3:2R:1:61545105:1	15332147	ATCGGCAGTGCGGTGGAATCGACCGGTGCGAGCAGC
HWUSI-EAS1798_0009:3:71:7142:18736#0/1	+	chromosome:AgamP3:2R:1:61545105:1	15332147	ATCGGCAGTGCGGTGGAATCGACCGGTGCGAGCAGC
HWUSI-EAS1798_0009:3:49:14071:3525#0/2	+	chromosome:AgamP3:2R:1:61545105:1	15332174	GCGAGCAGCCGGTGTATGGCGATGCTGATCATCACG
HWUSI-EAS1798_0009:3:89:19508:2988#0/1	+	chromosome:AgamP3:2R:1:61545105:1	15332337	GGGTTAGCAGCCCGTCCTGCCACCACCGCTCCGTGC	4:C>T,22:G>C
HWUSI-EAS1798_0009:3:90:9688:15212#0/1	+	chromosome:AgamP3:2R:1:61545105:1	15333154	GGAAAGGGGCTGTGCACCACTTGGGACGTGGATCGT
HWUSI-EAS1798_0009:3:59:18444:7625#0/1	-	chromosome:AgamP3:2R:1:61545105:1	15333560	CTTCGCTACGATCTTTTTGTTTCCAAGCATGCCTTG
HWUSI-EAS1798_0009:3:104:2117:8476#0/2	+	chromosome:AgamP3:2R:1:61545105:1	15333741	TGCCATCGGAAGAGTGTAACGACGCGTGGCTGGAAA
HWUSI-EAS1798_0009:3:99:14930:12961#0/1	+	chromosome:AgamP3:2R:1:61545105:1	15334436	TCGCCGTTGCTTATGGACGATGTGCCCTTCGTAAGG
HWUSI-EAS1798_0009:3:104:17476:13469#0/2	-	chromosome:AgamP3:2R:1:61545105:1	15334477	GTGCGGTCGGGTCGGGTGCCTGATGCTGCAGAAGCT
HWUSI-EAS1798_0009:3:31:18976:1276#0/2	+	chromosome:AgamP3:2R:1:61545105:1	15334758	AGGGTATCCCGTCGAACGGTACCGGCGACCTACGCT
HWUSI-EAS1798_0009:3:88:2336:12771#0/2	+	chromosome:AgamP3:2R:1:61545105:1	15335358	TTGATGGGCATTTTGCTTGACTACGATACTTGGAGT	29:C>T
HWUSI-EAS1798_0009:3:32:7122:4104#0/1	-	chromosome:AgamP3:2R:1:61545105:1	15338805	CGAGCACACACACACACACTGTGTGTCGCTTGTGAA	20:T>A,30:G>A
HWUSI-EAS1798_0009:3:81:17479:7868#0/2	+	chromosome:AgamP3:2R:1:61545105:1	15342313	TTGAACTGTCTTCACGAGCTCCAACAGCTCTTTGTG	34:G>T,35:T>G
HWUSI-EAS1798_0009:3:48:2779:4017#0/2	+	chromosome:AgamP3:2R:1:61545105:1	15342888	AGCTGCGGTTGAGTCACCTTTGTTGGGTCTTCTTGG	34:T>G
HWUSI-EAS1798_0009:3:55:8783:5051#0/2	+	chromosome:AgamP3:2R:1:61545105:1	15342888	AGCTGCGGTTGAGTCACCTTTGTTGGGTCTTCTTGG	34:T>G
HWUSI-EAS1798_0009:3:64:19630:7540#0/2	+	chromosome:AgamP3:2R:1:61545105:1	15342888	AGCTGCGGTTGAGTCACCTTTGTTGGGTCTTCTTGG	34:T>G
HWUSI-EAS1798_0009:3:40:3256:6177#0/1	+	chromosome:AgamP3:2R:1:61545105:1	15352528	TGCCATGAGATTTTGGTGAATTTTTCAAAAACCGAT	14:T>G,34:G>A
HWUSI-EAS1798_0009:3:10:6631:18815#0/1	-	chromosome:AgamP3:2R:1:61545105:1	15411207	TGCGGACACTTCTGTTTCGGTGCTCAAATGTTTAAC
HWUSI-EAS1798_0009:3:115:7241:4760#0/2	+	chromosome:AgamP3:2R:1:61545105:1	15486712	ACCGATTTCACGGGCTGCGTACGTGTGCACGGTTTC	29:A>C
HWUSI-EAS1798_0009:3:53:8428:11606#0/2	+	chromosome:AgamP3:2R:1:61545105:1	15486712	ACCGATTTCACGGGCTGCGTACGTGTGCACGGTTTC	29:A>C
HWUSI-EAS1798_0009:3:107:17539:18188#0/2	-	chromosome:AgamP3:2R:1:61545105:1	15516133	CGGTGGAACAAAGAATCATGAGTGATACCATACGAA	6:G>A
HWUSI-EAS1798_0009:3:37:17771:5247#0/1	+	chromosome:AgamP3:2R:1:61545105:1	15569485	CCAGTGTGTGTGTGTGTGTGTGTGTGTGAGCGAGTG	28:T>A,30:T>C
HWUSI-EAS1798_0009:3:61:18071:4871#0/2	+	chromosome:AgamP3:2R:1:61545105:1	15615857	GTGTGTGTGTGTGTGTGTGTGTGTCCTTTAAAAC	28:G>T,29:G>A
HWUSI-EAS1798_0009:3:9:18566:16053#0/2	+	chromosome:AgamP3:2R:1:61545105:1	15617378	CGTCAGCATCAGAGGCAAACGGGGAACGATCGCATA	7:G>A
HWUSI-EAS1798_0009:3:104:3565:10856#0/1	-	chromosome:AgamP3:2R:1:61545105:1	15689848	ATGCATATGGTTATCCTCGATGGAAAGAAGCGACGC	26:A>G
HWUSI-EAS1798_0009:3:26:5557:3349#0/1	-	chromosome:AgamP3:2R:1:61545105:1	15689848	ATGCATATGGTTATCCTCGATGGAAAGAAGCGACGC	26:A>G
HWUSI-EAS1798_0009:3:26:9280:19252#0/2	-	chromosome:AgamP3:2R:1:61545105:1	15698429	CTTCTTCCGTATGCACAGCCCCATGATCAACCGTCG
HWUSI-EAS1798_0009:3:34:19637:18391#0/2	-	chromosome:AgamP3:2R:1:61545105:1	15698429	CTTCTTCCGTATGCACAGCCCCATGATCAACCGTCG
HWUSI-EAS1798_0009:3:23:17520:2636#0/1	+	chromosome:AgamP3:2R:1:61545105:1	15699688	GATTGTTTTCTACCCTCAAAAAGGAACCCTTCATAA	10:C>T
HWUSI-EAS1798_0009:3:107:14592:11452#0/1	+	chromosome:AgamP3:2R:1:61545105:1	15890846	CGCGGACCAGATCGTCCCAACCGTTTCCACCCTGCC
HWUSI-EAS1798_0009:3:28:13600:9824#0/2	+	chromosome:AgamP3:2R:1:61545105:1	15907567	AGTTAATAATCTTCGCATTCCAAATTTGCCACCACT	7:C>A,8:C>A
HWUSI-EAS1798_0009:3:83:5657:9063#0/1	+	chromosome:AgamP3:2R:1:61545105:1	15958473	ACGGTGCAATACGCGTACCACAAAGTGTGTGTTCTG	5:A>G,9:A>T
HWUSI-EAS1798_0009:3:15:9442:17896#0/2	-	chromosome:AgamP3:2R:1:61545105:1	15961548	CCTAGCTCCTTCAGCCTTCCTAGCAACGCGCACTCT	16:T>C
HWUSI-EAS1798_0009:3:62:16173:8560#0/1	+	chromosome:AgamP3:2R:1:61545105:1	15993527	GCTGGTGGCGATGGTCGCCACCCTTAGCGGCAAGAA	22:T>C
HWUSI-EAS1798_0009:3:24:11698:10019#0/2	-	chromosome:AgamP3:2R:1:61545105:1	16085519	ACATTGGCCGTGACAAAATCAGTCTAATAATCCTGT	27:T>C,29:A>G
HWUSI-EAS1798_0009:3:70:6076:17877#0/1	+	chromosome:AgamP3:2R:1:61545105:1	16093364	CGCCTCCCACTATCGGACGACAAATCACACGTACGC
HWUSI-EAS1798_0009:3:97:2712:18120#0/1	+	chromosome:AgamP3:2R:1:61545105:1	16107532	TTTGAAGTTATGCATCGCTAAAACTAGAAAGGTGAT	20:G>A,29:C>A
HWUSI-EAS1798_0009:3:55:11210:18605#0/1	+	chromosome:AgamP3:2R:1:61545105:1	16115700	TTCTACGCTTCGTTATAATCAACAGCCAATCTGTAT	25:T>C
HWUSI-EAS1798_0009:3:101:9426:6633#0/2	-	chromosome:AgamP3:2R:1:61545105:1	16256671	AACACTCACGTCAAATAAAATCCTGACTAAGCTGAA
HWUSI-EAS1798_0009:3:106:14318:4654#0/1	+	chromosome:AgamP3:2R:1:61545105:1	16256787	CGCGCTGTTGCTTGCCTTCAAGTAGAAATATTTACG
HWUSI-EAS1798_0009:3:103:4886:15079#0/1	+	chromosome:AgamP3:2R:1:61545105:1	16257073	CATAAAACATCTTTGTTGGCATTCATTTTTCAGCTG
HWUSI-EAS1798_0009:3:117:16055:11789#0/2	-	chromosome:AgamP3:2R:1:61545105:1	16257145	CCTGTCGATGATTGAATTGGAGTGCAGCAAGTAGCT	35:G>C
HWUSI-EAS1798_0009:3:51:18572:10082#0/1	+	chromosome:AgamP3:2R:1:61545105:1	16257168	GCAGCAAGTAGCTGAAGCATGCGTTTTGCTTTGTGC
HWUSI-EAS1798_0009:3:117:16018:9430#0/1	-	chromosome:AgamP3:2R:1:61545105:1	16257177	AGCTGAAGCATGCGTTTTGCTTTGTGCTGTGAATCG	1:G>C,7:C>G
HWUSI-EAS1798_0009:3:119:8527:4843#0/2	-	chromosome:AgamP3:2R:1:61545105:1	16257177	AGCTGAAGCATGCGTTTTGCTTTGTGCTCTGAATCG	1:G>C
HWUSI-EAS1798_0009:3:33:10108:13539#0/1	-	chromosome:AgamP3:2R:1:61545105:1	16258166	GGCCAAGCTGGGACGCCGGGAGACGAATGGTAAGTT	29:A>G
HWUSI-EAS1798_0009:3:71:13488:13166#0/2	+	chromosome:AgamP3:2R:1:61545105:1	16332647	TTTACTGTAATTGTTGCACACATCCGGCCCTGGGAA
HWUSI-EAS1798_0009:3:110:9925:3524#0/2	-	chromosome:AgamP3:2R:1:61545105:1	16371158	TTTTTGAAAGAATGAGATGTTTCCCGGGAACGCTTC	27:G>A
HWUSI-EAS1798_0009:3:104:16931:16649#0/2	-	chromosome:AgamP3:2R:1:61545105:1	16382020	ATCGTTCACGCATTGTTTTATCAGCAGCTGCCTGTC
HWUSI-EAS1798_0009:3:107:11432:15314#0/1	-	chromosome:AgamP3:2R:1:61545105:1	16407371	CTAAAGAATAAATATCGGTCGAATCGTTACAGGTGT
HWUSI-EAS1798_0009:3:18:2629:8217#0/1	+	chromosome:AgamP3:2R:1:61545105:1	16410607	GTACCTGTTCCTTGAATGAGATCTAAATTTTCCTTC	20:T>A
HWUSI-EAS1798_0009:3:118:11130:2156#0/2	+	chromosome:AgamP3:2R:1:61545105:1	16422630	GACATGTGATATACAGTGGTGGCATTTAGCATACGT	10:T>A
HWUSI-EAS1798_0009:3:45:12945:4902#0/2	+	chromosome:AgamP3:2R:1:61545105:1	16461205	GTTCCGCAAGCAATGTGATGTCACTAATCGGGGAAA
HWUSI-EAS1798_0009:3:87:10221:5314#0/1	+	chromosome:AgamP3:2R:1:61545105:1	16494665	GGTTTGTATGTGTCGGTTTGTGTGTGTGTGTGTGTG	12:C>T,14:T>G
HWUSI-EAS1798_0009:3:73:19142:2798#0/1	-	chromosome:AgamP3:2R:1:61545105:1	16540380	AGGAGGGGGATAAAAGTGCGTTGATTTTTCGTGTTC	27:T>G
HWUSI-EAS1798_0009:3:72:11882:6657#0/2	+	chromosome:AgamP3:2R:1:61545105:1	16543657	CAAGCGGAATATCTCATTCCCACCACATACCATACC	10:G>A
HWUSI-EAS1798_0009:3:11:17688:1944#0/1	+	chromosome:AgamP3:2R:1:61545105:1	16543842	CCTTCTCGGTGAGCGTAAAGTCGTCCGCGACCACGC
HWUSI-EAS1798_0009:3:70:1229:14260#0/2	+	chromosome:AgamP3:2R:1:61545105:1	16544406	CGTGCACGTTCTCTGCCCGTATTCGAAACCGGTACG
HWUSI-EAS1798_0009:3:42:3175:8218#0/1	+	chromosome:AgamP3:2R:1:61545105:1	16544768	CCGGGCAGGCCTTGTCGAGTTGGATGCTATACTTAC	19:C>T
HWUSI-EAS1798_0009:3:95:2225:1382#0/1	+	chromosome:AgamP3:2R:1:61545105:1	16546884	CCAGCTCGGCACACTGCAGCTCCAGGCTGAGCTCAA	34:C>A
HWUSI-EAS1798_0009:3:23:17529:8081#0/1	+	chromosome:AgamP3:2R:1:61545105:1	16599170	AAATTTATATCTTGACGCCATTGCCAGCAGCATCGC
HWUSI-EAS1798_0009:3:91:8582:1661#0/2	+	chromosome:AgamP3:2R:1:61545105:1	16599170	AAATTTATATCTTGACGCCATTGCCAGCAGCATCGC
HWUSI-EAS1798_0009:3:106:14220:2788#0/2	+	chromosome:AgamP3:2R:1:61545105:1	16621868	GTGTGTGTGTGTGTGTGTGTGTGTTTCAATGTCGCC	24:G>T,31:A>T
HWUSI-EAS1798_0009:3:56:8850:18135#0/2	+	chromosome:AgamP3:2R:1:61545105:1	16634599	GCGCGCAGCCTGCTGAGCGGGCTGCTGGTGAAAAAT
HWUSI-EAS1798_0009:3:28:10710:8917#0/1	+	chromosome:AgamP3:2R:1:61545105:1	16634830	GACTCGAACGGTCCGCTCGGTGCGATCCAGGAGGAA	11:G>T
HWUSI-EAS1798_0009:3:99:15781:4146#0/2	+	chromosome:AgamP3:2R:1:61545105:1	16634830	GACTCGAACGGTCCGCTCGGTGCGATCCAGGAGGAA	11:G>T
HWUSI-EAS1798_0009:3:99:17115:4364#0/2	-	chromosome:AgamP3:2R:1:61545105:1	16721193	TCCCCAAACCAGCATGTGCATTTATAAGCGCACACA	6:A>G
HWUSI-EAS1798_0009:3:17:13249:10350#0/2	-	chromosome:AgamP3:2R:1:61545105:1	16729054	ACACACACACACACACACACACTGTGTGTGTGTGTG	8:T>G
HWUSI-EAS1798_0009:3:17:2183:3017#0/1	+	chromosome:AgamP3:2R:1:61545105:1	16729054	ACACACACACACACACACACAGTGTGTGTGTGTGTG	21:C>G,27:T>G
HWUSI-EAS1798_0009:3:1:9742:4624#0/1	+	chromosome:AgamP3:2R:1:61545105:1	16729055	CACACACACACACACACACACTGTGTGTGTGTGTGT	26:T>G,35:A>T
HWUSI-EAS1798_0009:3:7:12698:12680#0/2	+	chromosome:AgamP3:2R:1:61545105:1	16729055	CACACACACACACACACACACTGTGTGTGTGTGTGT	26:T>G,35:A>T
HWUSI-EAS1798_0009:3:104:5034:18396#0/2	-	chromosome:AgamP3:2R:1:61545105:1	16772914	AATTCTTTTTCTTCCCTTTTGGCAACTGCAATAGAA
HWUSI-EAS1798_0009:3:13:14969:8085#0/2	+	chromosome:AgamP3:2R:1:61545105:1	16773692	GAAAGGATTGCACGGACACGGCCCAAACGGTTGCGA
HWUSI-EAS1798_0009:3:14:1951:18919#0/2	+	chromosome:AgamP3:2R:1:61545105:1	16773692	GAAAGGATTGCACGGACACGGCCCAAACGGTTGCGA
HWUSI-EAS1798_0009:3:92:9824:5197#0/2	+	chromosome:AgamP3:2R:1:61545105:1	16773692	GAAAGGATTGCACGGACACGGCCCAAACGGTTGCGA
HWUSI-EAS1798_0009:3:91:13110:11299#0/1	+	chromosome:AgamP3:2R:1:61545105:1	16776847	AGTGCCCAAAAATTACATCTACACAATTGTGTGCAT	0:T>A
HWUSI-EAS1798_0009:3:12:14930:4068#0/1	-	chromosome:AgamP3:2R:1:61545105:1	16839173	GGTGTCCGGACGGCAGCAGTTGTTGTACACGGTTCG	23:A>G,29:G>C
HWUSI-EAS1798_0009:3:118:7125:6275#0/2	+	chromosome:AgamP3:2R:1:61545105:1	16869301	GGCCGCTGTCGATATTGGCAAGCATCAGAACAATCA
HWUSI-EAS1798_0009:3:13:2239:14028#0/2	+	chromosome:AgamP3:2R:1:61545105:1	16869301	GGCCGCTGTCGATATTGGCAAGCATCAGAACAATCA
HWUSI-EAS1798_0009:3:96:10165:19894#0/2	-	chromosome:AgamP3:2R:1:61545105:1	16909810	CCAAGTGGCCGTTCATGACGACCCACACCTGGGGC	30:A>G
HWUSI-EAS1798_0009:3:82:5616:18269#0/2	-	chromosome:AgamP3:2R:1:61545105:1	16919274	CACCAACTAAATGCGTTTTGTTTTTGAGCTTGCCTG
HWUSI-EAS1798_0009:3:94:12689:7741#0/2	-	chromosome:AgamP3:2R:1:61545105:1	16986131	ACACTAGGGAGAGTGTTGATCAAGAGTGTGAAAACC
HWUSI-EAS1798_0009:3:103:12012:7182#0/1	-	chromosome:AgamP3:2R:1:61545105:1	17009505	GACGAATTCGGGCTCGTCCATTCGTTATGCATTAGC
HWUSI-EAS1798_0009:3:55:2918:8088#0/2	-	chromosome:AgamP3:2R:1:61545105:1	17009505	GACGAATTCGGGCTCGTCCATTCGTTATGCATTAGC
HWUSI-EAS1798_0009:3:80:4599:4608#0/1	-	chromosome:AgamP3:2R:1:61545105:1	17009505	GACGAATTCGGGCTCGTCCATTCGTTATGCATTAGC
HWUSI-EAS1798_0009:3:90:14014:11153#0/2	-	chromosome:AgamP3:2R:1:61545105:1	17009505	GACGAATTCGGGCTCGTCCATTCGTTATGCATTAGC
HWUSI-EAS1798_0009:3:42:13803:7913#0/2	+	chromosome:AgamP3:2R:1:61545105:1	17052995	GCCGAAATTGCCAAATTGGCACAAGAGGTTCTCCTG
HWUSI-EAS1798_0009:3:43:10283:6782#0/1	-	chromosome:AgamP3:2R:1:61545105:1	17117695	ACATTTCCACGCCCCGACTGGTATACCGGTCTCGCA
HWUSI-EAS1798_0009:3:64:11426:7767#0/2	-	chromosome:AgamP3:2R:1:61545105:1	17117695	ACATTTCCACGCCCCGACTGGTATACCGGTCTCGCA
HWUSI-EAS1798_0009:3:108:16071:10321#0/2	+	chromosome:AgamP3:2R:1:61545105:1	17135622	CTCTTTAGTGCCGCTTGGAAGAAAATGGAATCACCA
HWUSI-EAS1798_0009:3:97:2712:18120#0/2	-	chromosome:AgamP3:2R:1:61545105:1	17211908	GAGAGAGATTAGAACAGAAAACTAATTATGGAAGAG	30:T>A
HWUSI-EAS1798_0009:3:105:3538:2422#0/1	+	chromosome:AgamP3:2R:1:61545105:1	17215488	GGAAAAAGCTCGCCTAGTGTGCGTGTGTGTGTGTGT	15:G>A,21:T>C
HWUSI-EAS1798_0009:3:108:10262:3830#0/1	-	chromosome:AgamP3:2R:1:61545105:1	17305151	ATGATGAGCGAAAATTGGGCAATCCGGTACTCGGAC	14:C>A
HWUSI-EAS1798_0009:3:11:11227:19996#0/2	+	chromosome:AgamP3:2R:1:61545105:1	17367535	AACACACACACGCACCATAGCTACTCATTCGAACTT	0:C>A,34:C>T
HWUSI-EAS1798_0009:3:23:15731:11764#0/2	-	chromosome:AgamP3:2R:1:61545105:1	17390937	AGTTCCACGCCGATCCTGACCTGAGCGACATCTTCT	19:C>T
HWUSI-EAS1798_0009:3:92:7114:2384#0/2	+	chromosome:AgamP3:2R:1:61545105:1	17444176	GGGCAAGAAGAAAAACAAAAACATAATGAAACAGTT
HWUSI-EAS1798_0009:3:10:3413:2849#0/2	-	chromosome:AgamP3:2R:1:61545105:1	17461966	ACATGGCAAACCGTATGAAGTCGATCAATTTATGCA
HWUSI-EAS1798_0009:3:24:2204:16952#0/1	-	chromosome:AgamP3:2R:1:61545105:1	17489105	ATCATAATCTTCATTGATAACCAGGCATACCGGATA
HWUSI-EAS1798_0009:3:102:14072:13518#0/2	+	chromosome:AgamP3:2R:1:61545105:1	17498606	TGCCGTCCGAGTTGATTATGGCATTCAGGATCTCGT
HWUSI-EAS1798_0009:3:71:16578:7608#0/2	-	chromosome:AgamP3:2R:1:61545105:1	17499426	CTCATGTGGGCCATCAGGCTTTGGTAGAGCGTCGCC	27:C>G
HWUSI-EAS1798_0009:3:106:14318:4654#0/2	-	chromosome:AgamP3:2R:1:61545105:1	17501574	CCGCCTGCCACTCGAAGCCCATAATTTGGGTGGAT	31:G>C
HWUSI-EAS1798_0009:3:103:4886:15079#0/2	-	chromosome:AgamP3:2R:1:61545105:1	17504616	TATATGGAGTGAAGCAGCCATTTTTATTCCCCCAAA	32:G>A
HWUSI-EAS1798_0009:3:51:18572:10082#0/2	-	chromosome:AgamP3:2R:1:61545105:1	17505055	GGAGGCAGCAGAAATTATTGTGGGGTTTTGTGCCTT	20:G>T
HWUSI-EAS1798_0009:3:117:16018:9430#0/2	+	chromosome:AgamP3:2R:1:61545105:1	17506237	AGCTGGCGCTTGCTGGCCACCACAGATGAGAATGTG
HWUSI-EAS1798_0009:3:119:8527:4843#0/1	+	chromosome:AgamP3:2R:1:61545105:1	17506237	AGCTGGCGCTTGCTGGCCACCACAGATGAGAATGTG
HWUSI-EAS1798_0009:3:117:16055:11789#0/1	+	chromosome:AgamP3:2R:1:61545105:1	17506496	GCACTAGCGATAGGTGTGAGCGGCCAATTTCACTTT
HWUSI-EAS1798_0009:3:101:9426:6633#0/1	+	chromosome:AgamP3:2R:1:61545105:1	17508680	GTTTGTCCGGTTTGTTGTTGATTTTGAGCTCGCGAT	6:G>C,9:C>G
HWUSI-EAS1798_0009:3:93:4784:11957#0/1	-	chromosome:AgamP3:2R:1:61545105:1	17542147	ACAGCTCTCACGGGATCTTTGGGATCGTGGAATGTC	14:A>G
HWUSI-EAS1798_0009:3:70:5225:2769#0/2	+	chromosome:AgamP3:2R:1:61545105:1	17542547	GTGTTAGGCTTGTCGGGTGGCAGAGCCAGTCCGGGG	23:T>A,25:T>C
HWUSI-EAS1798_0009:3:89:12593:8697#0/2	-	chromosome:AgamP3:2R:1:61545105:1	17593427	TGATCACACTTTTGCGCACTCTGTTGCCAATACTTA	4:T>A,7:G>A
HWUSI-EAS1798_0009:3:110:3208:6678#0/1	-	chromosome:AgamP3:2R:1:61545105:1	17602299	TTTTCGTCTGTCAAGGAGGCTCTTTTTCTGTTGATA
HWUSI-EAS1798_0009:3:1:7449:1869#0/2	-	chromosome:AgamP3:2R:1:61545105:1	17619305	GGGATCGCAGCGGCATCACCATGGACTCCAAGGCCG	3:A>G,9:A>T
HWUSI-EAS1798_0009:3:34:9850:5328#0/2	-	chromosome:AgamP3:2R:1:61545105:1	17620875	CCCTATTTGTAGTGCACTGTCGACCACACACACACA	1:A>C
HWUSI-EAS1798_0009:3:41:13460:16326#0/2	-	chromosome:AgamP3:2R:1:61545105:1	17620875	CCCTATTTGTAGTGCACTGTCGACCACACACACACA	1:A>C
HWUSI-EAS1798_0009:3:79:15157:5360#0/2	+	chromosome:AgamP3:2R:1:61545105:1	17629804	CATTGCAAAATTTACGATACGATCACTTTTATCTGC	6:T>A,26:A>T
HWUSI-EAS1798_0009:3:108:2506:8997#0/2	-	chromosome:AgamP3:2R:1:61545105:1	17654070	GGCTCCTTCGGGACCGACGCGTTACATCACGCGCTA	1:C>T,6:T>C
HWUSI-EAS1798_0009:3:14:2287:4443#0/2	-	chromosome:AgamP3:2R:1:61545105:1	17700306	TAAGATTAGATACGCGTGTGCCCTTAGGCAGATACA
HWUSI-EAS1798_0009:3:90:17170:6182#0/1	+	chromosome:AgamP3:2R:1:61545105:1	17739447	ATCCTGGTTTACATCTCACACGGTTGAATAATTAAC	2:G>C,35:A>C
HWUSI-EAS1798_0009:3:69:15025:2614#0/1	-	chromosome:AgamP3:2R:1:61545105:1	17753409	AACTGTCGGACACTATCCCAAGCCGGTAATAGATGG	7:T>A
HWUSI-EAS1798_0009:3:66:14525:7680#0/1	-	chromosome:AgamP3:2R:1:61545105:1	17770054	GGCCACCTTTCGATCGGATATCGATGAACTGGAAAT
HWUSI-EAS1798_0009:3:62:15734:15648#0/2	-	chromosome:AgamP3:2R:1:61545105:1	17772805	GATAGGAAAGGAAATGTAGCAAGACAGCACACGGAA	9:A>G,12:G>A
HWUSI-EAS1798_0009:3:88:9145:7477#0/1	+	chromosome:AgamP3:2R:1:61545105:1	17774075	GAAAGAGAACGCTGTGAATGTTTGAACTTGCGACTT	7:C>A,8:G>A
HWUSI-EAS1798_0009:3:14:18450:19249#0/2	+	chromosome:AgamP3:2R:1:61545105:1	17774140	ATCTGCTACCGTTCGAGAGATCCTTTCGATGGCGAA	11:C>T,12:G>T
HWUSI-EAS1798_0009:3:31:17556:3769#0/2	+	chromosome:AgamP3:2R:1:61545105:1	17775108	GGGTGAGAACATAAGTTCAAACTTTGTCACTTAATA	11:G>T
HWUSI-EAS1798_0009:3:38:19355:18434#0/1	+	chromosome:AgamP3:2R:1:61545105:1	17775364	CTGCAGTCAATTGTCTACAACGAAGACACACAAATG
HWUSI-EAS1798_0009:3:38:14406:3222#0/2	+	chromosome:AgamP3:2R:1:61545105:1	17775723	GCGTTTGTTCAGCTGACCATATTCGCCATATGCGTA	31:T>G
HWUSI-EAS1798_0009:3:75:9300:17740#0/1	+	chromosome:AgamP3:2R:1:61545105:1	17775842	GCGCATCAGTAGAATAGACCGTCGTTCGGAAAAGGA
HWUSI-EAS1798_0009:3:99:13905:3655#0/2	-	chromosome:AgamP3:2R:1:61545105:1	17779995	TCGCACCACAGCCCCGCCCTGAGCGGTGCCGGTCCG	3:C>T
HWUSI-EAS1798_0009:3:84:19232:17012#0/1	+	chromosome:AgamP3:2R:1:61545105:1	17783441	TTTAATCACTATTTTGAATTTGATTTGCAAAACAAA	22:T>A
HWUSI-EAS1798_0009:3:17:2183:3017#0/2	+	chromosome:AgamP3:2R:1:61545105:1	17838992	AATTTCTGGGAATAGGTTGAATGCTGTCCCGCTATG	0:G>A
HWUSI-EAS1798_0009:3:109:1607:8054#0/1	+	chromosome:AgamP3:2R:1:61545105:1	17857317	GACCGGGTGAGCCAGATTGGAGCACATTCACGCACT	0:A>G
HWUSI-EAS1798_0009:3:97:14437:5951#0/1	-	chromosome:AgamP3:2R:1:61545105:1	17858565	CCGCAGCAGCAGTAGCAGCAGCATCATCATCATCAT	12:G>T,34:A>C
HWUSI-EAS1798_0009:3:1:12611:11623#0/1	-	chromosome:AgamP3:2R:1:61545105:1	17862545	ACTGTAACTGGCGCAGGACACCATGTACCGCCACGC
HWUSI-EAS1798_0009:3:59:4274:5890#0/1	-	chromosome:AgamP3:2R:1:61545105:1	17862545	ACTGTAACTGGCGCAGGACACCATGTACCGCCACGC
HWUSI-EAS1798_0009:3:64:11531:6649#0/1	-	chromosome:AgamP3:2R:1:61545105:1	17903807	TGAATGTGCACAGTACCGTTTGCACGCTTCTCTGAA	14:A>G
HWUSI-EAS1798_0009:3:15:2640:16529#0/2	+	chromosome:AgamP3:2R:1:61545105:1	17943696	CCCCTTCAGACGCTGGCTGAGGTTTCGATGGATTTC	13:G>T
HWUSI-EAS1798_0009:3:79:19721:6091#0/2	+	chromosome:AgamP3:2R:1:61545105:1	17959045	TTCCGGAATGGGGCGAGCACGGCCCCGAACGGGCAC	23:A>C
HWUSI-EAS1798_0009:3:3:9517:2636#0/1	-	chromosome:AgamP3:2R:1:61545105:1	17968597	TGGCCGTTGGACACGTTTTTATACTTCCGGTACGGT
HWUSI-EAS1798_0009:3:119:17714:8362#0/1	-	chromosome:AgamP3:2R:1:61545105:1	17985055	CCGAAGCAGTAATTAAATCATCTTAAATCACTCTCC
HWUSI-EAS1798_0009:3:13:6244:4691#0/2	-	chromosome:AgamP3:2R:1:61545105:1	18054800	AGCCTAACCCGGGTAGACGAGAGCGACGTGGAACCG	30:G>A
HWUSI-EAS1798_0009:3:27:7682:11926#0/2	-	chromosome:AgamP3:2R:1:61545105:1	18054800	AGCCTAACCCGGGTAGACGAGAGCGACGTGGAACCG	30:G>A
HWUSI-EAS1798_0009:3:41:2916:11854#0/2	-	chromosome:AgamP3:2R:1:61545105:1	18085490	ATCACAATCACGAACCTGAACGACAACATCGACAAG
HWUSI-EAS1798_0009:3:112:1773:2638#0/2	-	chromosome:AgamP3:2R:1:61545105:1	18089053	TAGCGATAGCAATCGGCAGAACCATCAGTCCTCGTC
HWUSI-EAS1798_0009:3:92:12746:11080#0/2	-	chromosome:AgamP3:2R:1:61545105:1	18089053	TAGCGATAGCAATCGGCAGAACCATCAGTCCTCGTC
HWUSI-EAS1798_0009:3:69:13885:3323#0/2	+	chromosome:AgamP3:2R:1:61545105:1	18107105	GCACGATTGTAGTAAATCTATTTATTCATAGATGGC	24:C>T
HWUSI-EAS1798_0009:3:114:18007:1465#0/1	+	chromosome:AgamP3:2R:1:61545105:1	18157913	CGTTAAACAATCAGCCGAGCGCGAGCGAGCGCGCGC	3:A>T,27:C>A
HWUSI-EAS1798_0009:3:61:15098:14483#0/1	+	chromosome:AgamP3:2R:1:61545105:1	18356114	TACGGTGGCCACGAGAGCGAGAGTGAGGACAGAATG
HWUSI-EAS1798_0009:3:39:1887:2980#0/1	-	chromosome:AgamP3:2R:1:61545105:1	18360736	GTAGAAGAGAAAAAGAAATAAAAGCAGAAACAATTC	2:A>T
HWUSI-EAS1798_0009:3:17:15542:6503#0/2	-	chromosome:AgamP3:2R:1:61545105:1	18362211	CGAAAACCGAAAAACACACTAAATGAGGAGGAGGAG	8:T>G
HWUSI-EAS1798_0009:3:83:16356:11188#0/1	-	chromosome:AgamP3:2R:1:61545105:1	18439403	ACACGCTGCTGAAGTACGAGGCGCAGGCGAATGCGG
HWUSI-EAS1798_0009:3:101:12953:16999#0/1	+	chromosome:AgamP3:2R:1:61545105:1	18440157	GTCTCATCAGCGTGCAACAAAGCCTCACCATTCGCT	21:C>G
HWUSI-EAS1798_0009:3:38:7409:3268#0/1	+	chromosome:AgamP3:2R:1:61545105:1	18440157	GTCTCATCAGCGTGCAACAAAGCCTCACCATTCGCT	21:C>G
HWUSI-EAS1798_0009:3:80:14121:9318#0/1	-	chromosome:AgamP3:2R:1:61545105:1	18456246	GATTCGTGCGAAACCGTCATCGTGCAGCGGTCGGTC
HWUSI-EAS1798_0009:3:68:11216:12163#0/2	+	chromosome:AgamP3:2R:1:61545105:1	18606794	CTCCGTCTCTCCAAGGAAGGCAATAAAAAAGAAAGC	13:T>A,14:A>G
HWUSI-EAS1798_0009:3:79:3445:15733#0/2	+	chromosome:AgamP3:2R:1:61545105:1	18606794	CTCCGTCTCTCCAAGGAAGGCAATAAAAAAGAAAGC	13:T>A,14:A>G
HWUSI-EAS1798_0009:3:70:5225:2769#0/1	+	chromosome:AgamP3:2R:1:61545105:1	18617440	CGGCAGACACCAAATATCAATGGCCCAAACGGCCAA
HWUSI-EAS1798_0009:3:51:9146:9129#0/1	-	chromosome:AgamP3:2R:1:61545105:1	18619583	TGGTTCGCTCCATTGGTCCCGGGGTTCGCCCGTACG	2:G>A
HWUSI-EAS1798_0009:3:15:11325:7212#0/1	-	chromosome:AgamP3:2R:1:61545105:1	18635322	GGCGGTTGGTGGTGAAGAATGCCGACCTCGGCATGC
HWUSI-EAS1798_0009:3:35:15810:2984#0/2	-	chromosome:AgamP3:2R:1:61545105:1	18635322	GGCGGTTGGTGGTGAAGAATGCCGACCTCGGCATGC
HWUSI-EAS1798_0009:3:39:4232:2194#0/2	-	chromosome:AgamP3:2R:1:61545105:1	18635322	GGCGGTTGGTGGTGAAGAATGCCGACCTCGGCATGC
HWUSI-EAS1798_0009:3:101:10485:19161#0/1	-	chromosome:AgamP3:2R:1:61545105:1	18640442	CATTCTTCGACTGATAAACACAATCGTCCTACGTTT	25:T>C
HWUSI-EAS1798_0009:3:32:15709:1897#0/1	+	chromosome:AgamP3:2R:1:61545105:1	18701767	CGTGAAGCGGGTTCGGCCACCTTCGTGAGAATCTGC	22:C>T
HWUSI-EAS1798_0009:3:82:14760:8872#0/2	-	chromosome:AgamP3:2R:1:61545105:1	18720139	CCTGGCAGCGAAGTCCGTAATCAAACGATTTTCACC
HWUSI-EAS1798_0009:3:116:9739:6760#0/2	+	chromosome:AgamP3:2R:1:61545105:1	18723300	CCATGTGTTTCGATATCCGGCTGGTGGTTCGCCAGG	33:T>A
HWUSI-EAS1798_0009:3:106:14220:2788#0/1	-	chromosome:AgamP3:2R:1:61545105:1	18745680	CATGGGACGGATCCGCCTCTCGCCGGCTCAGTGGAG	35:G>C
HWUSI-EAS1798_0009:3:109:2949:3968#0/2	-	chromosome:AgamP3:2R:1:61545105:1	18770379	CAGCAAAATAAAACCCCATACACTTGTTTACCGTTT	2:C>T,33:A>G
HWUSI-EAS1798_0009:3:38:3558:15121#0/2	-	chromosome:AgamP3:2R:1:61545105:1	18813884	TGCGTTGGCAATTGCGTGGTTAATAAACAATTTGAT
HWUSI-EAS1798_0009:3:49:15060:5979#0/1	+	chromosome:AgamP3:2R:1:61545105:1	18814649	AAGAAAATCGGCCACGAGCCGTTGGACACACAATGG
HWUSI-EAS1798_0009:3:82:13567:15176#0/2	+	chromosome:AgamP3:2R:1:61545105:1	18887204	CTATGGCAAGAATCCCAACTACTGAACGCAGCACGT	16:G>A,31:T>C
HWUSI-EAS1798_0009:3:117:7517:10579#0/2	+	chromosome:AgamP3:2R:1:61545105:1	18900759	GGGGACTACTGCTGCCGTACGCCCGCATATCCCCCC	18:T>A,27:C>T
HWUSI-EAS1798_0009:3:10:1141:5332#0/2	-	chromosome:AgamP3:2R:1:61545105:1	18956066	GTTTAGCTTGTGCTACAACTAGTTCTCTCAGAATAG	22:G>T,34:C>T
HWUSI-EAS1798_0009:3:104:3565:10856#0/2	-	chromosome:AgamP3:2R:1:61545105:1	19029046	GATTTTCGACTAACTAAATGAATCGATCGTTCCTAA	0:C>A,30:G>T
HWUSI-EAS1798_0009:3:26:5557:3349#0/2	-	chromosome:AgamP3:2R:1:61545105:1	19029046	GATTTTCGACTAACTAAATGAATCGATCGTTCCTAA	0:C>A,30:G>T
HWUSI-EAS1798_0009:3:82:19535:19453#0/1	-	chromosome:AgamP3:2R:1:61545105:1	19092404	ACGGCGCTGTTGGTGTTTGGTGTATTAAGTAAGAGA
HWUSI-EAS1798_0009:3:97:4532:3989#0/1	-	chromosome:AgamP3:2R:1:61545105:1	19092404	ACGGCGCTGTTGGTGTTTGGTGTATTAAGTAAGAGA
HWUSI-EAS1798_0009:3:22:17187:4353#0/2	+	chromosome:AgamP3:2R:1:61545105:1	19096538	ATAAGTGCTTAGCGGGAATCACTAGACGCGGGAACC
HWUSI-EAS1798_0009:3:7:17842:15432#0/2	-	chromosome:AgamP3:2R:1:61545105:1	19119858	GTCATCAGGTGTTGTCAGGTTTGGGTTGATCGCAAG
HWUSI-EAS1798_0009:3:116:8156:6487#0/2	+	chromosome:AgamP3:2R:1:61545105:1	19122150	GAAATTGGCGACCACGGCTAAACCCGTCCACCAGCG	11:T>C
HWUSI-EAS1798_0009:3:40:12197:5098#0/2	-	chromosome:AgamP3:2R:1:61545105:1	19171031	GCAATTGCATACACATGTTGCCCAGCGCTTAGATGC	12:T>A
HWUSI-EAS1798_0009:3:118:5410:14420#0/1	-	chromosome:AgamP3:2R:1:61545105:1	19265257	TGCCGAAAAGACGTACCTGTGGAGGTATGCAAAAAA	12:T>G,29:G>A
HWUSI-EAS1798_0009:3:88:18514:20154#0/1	-	chromosome:AgamP3:2R:1:61545105:1	19265257	TGCCGAGAAGACGTACCTGTGGAGGTATGCAAAAAA	12:T>G
HWUSI-EAS1798_0009:3:75:17894:12270#0/1	+	chromosome:AgamP3:2R:1:61545105:1	19355368	TGCGATCGCCCCTAGTTCTCCGGTTCTGGATGGAAC	34:G>A
HWUSI-EAS1798_0009:3:89:10117:19359#0/2	-	chromosome:AgamP3:2R:1:61545105:1	19401487	CCCGGAATCGGGAAAGGTCCCAATCCTCCCAAGGAT	28:C>T
HWUSI-EAS1798_0009:3:79:19721:6091#0/1	+	chromosome:AgamP3:2R:1:61545105:1	19462894	AATGTGTGTGTGTGTGTGTGTGTTTAGTTTTCT	25:T>A,26:T>G
HWUSI-EAS1798_0009:3:109:7768:3936#0/2	+	chromosome:AgamP3:2R:1:61545105:1	19474562	TGGCGTGGGGTAGCGAACTCTCGCTGCAACCACGCG	8:T>G,24:A>T
HWUSI-EAS1798_0009:3:118:5410:14420#0/2	+	chromosome:AgamP3:2R:1:61545105:1	19477564	GATGACAGTTACTTATCCGTCCGTCAACTGCAGTGG	26:G>A
HWUSI-EAS1798_0009:3:88:18514:20154#0/2	+	chromosome:AgamP3:2R:1:61545105:1	19477564	GATGACAGTTACTTATCCGTCCGTCAACTGCAGTGG	26:G>A
HWUSI-EAS1798_0009:3:101:1303:15233#0/1	+	chromosome:AgamP3:2R:1:61545105:1	19483286	TGCGGGATGGCACAACGCCAACACCACCCCCACCAG	35:C>G
HWUSI-EAS1798_0009:3:52:19408:19954#0/1	+	chromosome:AgamP3:2R:1:61545105:1	19484553	CGAGTTTGGTCAGCTGGCGAGCCATGGCGGTGGATA	25:C>G,27:T>C
HWUSI-EAS1798_0009:3:15:18357:11894#0/1	-	chromosome:AgamP3:2R:1:61545105:1	19506863	TCTCTCACTGCACCGAAAGATCAACACTTTCCCCGT	2:G>C,22:T>C
HWUSI-EAS1798_0009:3:24:18823:16985#0/2	-	chromosome:AgamP3:2R:1:61545105:1	19527257	TACCGGCGCAGGTCCTGGCAATTCTTCGATCGTGAT
HWUSI-EAS1798_0009:3:13:18525:12337#0/1	-	chromosome:AgamP3:2R:1:61545105:1	19537352	ATTTCCGCAGTCAAACGAAGGTTTAAAGATTCCGTC
HWUSI-EAS1798_0009:3:52:16708:7966#0/2	+	chromosome:AgamP3:2R:1:61545105:1	19658672	ATCCGCTCGTCACGCGTAACCATCAGCTGCGAAGCG	14:G>C
HWUSI-EAS1798_0009:3:86:3047:2451#0/2	+	chromosome:AgamP3:2R:1:61545105:1	19658672	ATCCGCTCGTCACGCGTAACCATCAGCTGCGAAGCG	14:G>C
HWUSI-EAS1798_0009:3:75:17894:12270#0/2	+	chromosome:AgamP3:2R:1:61545105:1	19710833	TTCGAGACGGAAACGGGTCCGGCTTGCACTGTTCGG
HWUSI-EAS1798_0009:3:47:17599:15183#0/2	-	chromosome:AgamP3:2R:1:61545105:1	19905125	AAAGATTCTTGTTACACCAACAAATTGGTAAACAGG	34:G>A,35:G>A
HWUSI-EAS1798_0009:3:13:7784:1731#0/1	-	chromosome:AgamP3:2R:1:61545105:1	19943132	AAACCCGTCATGGGTTTAAGCCCCGAATGGACCGAG	33:G>A,34:T>A
HWUSI-EAS1798_0009:3:107:17539:18188#0/1	+	chromosome:AgamP3:2R:1:61545105:1	19955693	GAGGAACGTGTCCCACACCTGCACGTTGTGAATGTC
HWUSI-EAS1798_0009:3:52:17757:1612#0/2	+	chromosome:AgamP3:2R:1:61545105:1	20051523	AATCAATACTTTAAAACATTCAACACATTCCACCAT	7:G>A
HWUSI-EAS1798_0009:3:11:11227:19996#0/1	+	chromosome:AgamP3:2R:1:61545105:1	20056094	GTGTGAGTAATGATTAAGCTTACAGTTCACACGCCT
HWUSI-EAS1798_0009:3:38:15596:9991#0/1	-	chromosome:AgamP3:2R:1:61545105:1	20119391	ATAGAAGTGATGATTTATGATTTTACTTCTGTCTTG
HWUSI-EAS1798_0009:3:82:19535:19453#0/2	+	chromosome:AgamP3:2R:1:61545105:1	20236947	GATCATTTCGCTCCGCTGCTAATCGGGCGAAGAGGT	14:A>G,30:G>A
HWUSI-EAS1798_0009:3:97:4532:3989#0/2	+	chromosome:AgamP3:2R:1:61545105:1	20236947	GATCATTTCGCTCCGCTGCTAATCGGGCGAAGAGGT	14:A>G,30:G>A
HWUSI-EAS1798_0009:3:30:14534:11965#0/2	+	chromosome:AgamP3:2R:1:61545105:1	20268304	TCAGTATGGGTTCATGATCGGTTCCAAGACCGTTAT	26:G>A,32:G>T
HWUSI-EAS1798_0009:3:13:11941:18532#0/1	-	chromosome:AgamP3:2R:1:61545105:1	20278747	AGAAGTAGTCCGGCAGCGCACTTTGATTGTCTTCGG	1:C>G
HWUSI-EAS1798_0009:3:110:16732:11195#0/1	-	chromosome:AgamP3:2R:1:61545105:1	20278918	ATTGCGCCTTTGCTGGCTTTGCTGGCGCAACTGTGC
HWUSI-EAS1798_0009:3:34:3618:1961#0/1	-	chromosome:AgamP3:2R:1:61545105:1	20278918	ATTGCGCCTTTGCTGGCTTTGCTGGCGCAACTGTGC
HWUSI-EAS1798_0009:3:87:1634:1504#0/1	+	chromosome:AgamP3:2R:1:61545105:1	20284411	AAACGCGATTCATACGGTGTGACCGAACGGTCTGCA
HWUSI-EAS1798_0009:3:106:16840:12482#0/1	+	chromosome:AgamP3:2R:1:61545105:1	20284764	CAGAATTTATCGATGTCGGCAAGAAGGCGCGTGCCT	4:G>A,35:C>T
HWUSI-EAS1798_0009:3:26:14391:4630#0/1	+	chromosome:AgamP3:2R:1:61545105:1	20284855	GTCGATCATCGAGCCGGTCATGTTCAAGTATCTGGA
HWUSI-EAS1798_0009:3:113:6973:6573#0/1	+	chromosome:AgamP3:2R:1:61545105:1	20284914	CGCACATCGCCAAGGAGGGTCTGTTCCAGTACCGGA
HWUSI-EAS1798_0009:3:109:17009:4471#0/1	+	chromosome:AgamP3:2R:1:61545105:1	20285721	CGGCCCATCCGGAGTTCGATCGGTTCATCGAAACGG
HWUSI-EAS1798_0009:3:76:2401:18621#0/2	+	chromosome:AgamP3:2R:1:61545105:1	20300780	TGGTTGATGTTTGTGTGTGTGTGTGTGTGTGTATGT	4:A>T,32:G>A
HWUSI-EAS1798_0009:3:80:14570:16017#0/2	+	chromosome:AgamP3:2R:1:61545105:1	20313709	GACAGATTAAACTGTTTCATGCTCTAATGAAATTGT	22:A>T
HWUSI-EAS1798_0009:3:106:7378:11471#0/2	-	chromosome:AgamP3:2R:1:61545105:1	20328083	TACGCTCACGTTGACAACGGTGGCTGATGACAAAAC	4:G>A
HWUSI-EAS1798_0009:3:97:11483:1360#0/1	-	chromosome:AgamP3:2R:1:61545105:1	20330850	TCATCGGGAAAATATCTCCATTAGTGCATAAACCGT	5:C>A,6:G>A
HWUSI-EAS1798_0009:3:99:14132:1905#0/2	-	chromosome:AgamP3:2R:1:61545105:1	20358301	CGCTTTCGAGTGCCCAGGGCTCACGGTACGAACCGG	5:G>A,29:G>C
HWUSI-EAS1798_0009:3:61:5255:19176#0/2	+	chromosome:AgamP3:2R:1:61545105:1	20515001	CTGTTTTTCTCTCTCTCTCTCTCTCTCTCCCTTTTC	0:A>C,33:C>T
HWUSI-EAS1798_0009:3:83:14857:10512#0/2	+	chromosome:AgamP3:2R:1:61545105:1	20609442	TTAGTTGGCTTGCTTTTTAATTGAACGCTCGATTGT	9:A>T,33:A>T
HWUSI-EAS1798_0009:3:38:3558:15121#0/1	+	chromosome:AgamP3:2R:1:61545105:1	20620777	GCTAGGACGATTTTGTACTAAAAATGCAGCACAAAT	5:T>G,30:C>A
HWUSI-EAS1798_0009:3:46:11936:8925#0/2	+	chromosome:AgamP3:2R:1:61545105:1	20625091	TTGAGCGGCGAATTAAATCAACAATTATTTAGATGG	7:T>G
HWUSI-EAS1798_0009:3:95:11921:16947#0/2	-	chromosome:AgamP3:2R:1:61545105:1	20631206	CATGGGCGGCAATCGTTTCGTCCGGCCGAAACGATT	16:A>G
HWUSI-EAS1798_0009:3:98:11555:7278#0/2	+	chromosome:AgamP3:2R:1:61545105:1	20648217	CTGCGTGTACGCGTGCAGGATGAACAGGTCCAGCTC
HWUSI-EAS1798_0009:3:109:5409:14057#0/1	-	chromosome:AgamP3:2R:1:61545105:1	20670045	CTTCAATCCTGCATGACGTGATTGAATTAAATTGTT
HWUSI-EAS1798_0009:3:31:3172:14545#0/1	-	chromosome:AgamP3:2R:1:61545105:1	20812555	CCGATTGCACCTAACAGGCAAATTGCGTAACGTCTA	16:G>A
HWUSI-EAS1798_0009:3:42:16289:6385#0/2	+	chromosome:AgamP3:2R:1:61545105:1	20828488	CTTCGAAACGATCTCGCTGACCAGCAGCGCGACCAT
HWUSI-EAS1798_0009:3:65:1577:17906#0/2	+	chromosome:AgamP3:2R:1:61545105:1	20835479	AAGCGTTTTTTTTCTCTCTCTCTCTCTCTCTCTCTA	5:A>T,35:C>A
HWUSI-EAS1798_0009:3:37:1098:12962#0/1	-	chromosome:AgamP3:2R:1:61545105:1	20978499	CAAACTCGAGCGTCTCGTGGCAACCGTCCTCGCCGT
HWUSI-EAS1798_0009:3:105:3538:2422#0/2	+	chromosome:AgamP3:2R:1:61545105:1	20982815	AAAGAGAATGCTTTGAACTGTATGCAAGATGCGGAG	2:G>A,29:C>T
HWUSI-EAS1798_0009:3:102:5821:2277#0/1	-	chromosome:AgamP3:2R:1:61545105:1	21059326	GTATATCGACAAATCGACCGAGTACGACTTCATCCG
HWUSI-EAS1798_0009:3:11:9313:4575#0/1	+	chromosome:AgamP3:2R:1:61545105:1	21105898	GTCTAAAAAGCGCATAAATGCTTAAGCAAACCATTT	10:A>C,24:T>A
HWUSI-EAS1798_0009:3:31:15584:14482#0/2	+	chromosome:AgamP3:2R:1:61545105:1	21105898	GTCTAAAAAGCGCATAAATGCTTAAGCAAACCATTT	10:A>C,24:T>A
HWUSI-EAS1798_0009:3:23:11737:13945#0/2	+	chromosome:AgamP3:2R:1:61545105:1	21114613	GTAGAGTTTTACTTTCTGTTTTACTTTTCTTGCCAT
HWUSI-EAS1798_0009:3:6:18885:13584#0/2	+	chromosome:AgamP3:2R:1:61545105:1	21114613	GTAGAGTTTTACTTTCTGTTTTACTTTTCTTGCCAT
HWUSI-EAS1798_0009:3:6:18894:13559#0/2	+	chromosome:AgamP3:2R:1:61545105:1	21114613	GTAGAGTTTTACTTTCTGTTTTACTTTTCTTGCCAT
HWUSI-EAS1798_0009:3:34:17779:11314#0/1	+	chromosome:AgamP3:2R:1:61545105:1	21149566	GCATCGATGCGTTGGAAGGACGGCAGACAAACTGCA	0:C>G,21:A>G
HWUSI-EAS1798_0009:3:77:11748:8615#0/2	-	chromosome:AgamP3:2R:1:61545105:1	21157356	ATAAATCACTGTTAGATCGCTCGTTTGGGGACCTTT
HWUSI-EAS1798_0009:3:94:12800:13919#0/1	+	chromosome:AgamP3:2R:1:61545105:1	21166133	TGCCTTGTGTTGTCACAAATCGTCGCCCATTTTCGA
HWUSI-EAS1798_0009:3:68:4224:14912#0/1	+	chromosome:AgamP3:2R:1:61545105:1	21187967	GCGGACACGGCCCAGCTGCGAGACGATGGTGCGGAG
HWUSI-EAS1798_0009:3:104:13580:19441#0/1	-	chromosome:AgamP3:2R:1:61545105:1	21195280	GTTGATTGTGTTGCATTTGGAGTTAACAAGACCCAC	22:G>C
HWUSI-EAS1798_0009:3:10:12269:14532#0/1	+	chromosome:AgamP3:2R:1:61545105:1	21195578	GCCTCACCGCGACAGCGAATGGGAATGGGTGATCTG	7:A>C,13:C>A
HWUSI-EAS1798_0009:3:5:18270:9868#0/1	+	chromosome:AgamP3:2R:1:61545105:1	21195578	GCCTCACCGCGACAGCGAATGGGAATGGGTGATCTG	7:A>C,13:C>A
HWUSI-EAS1798_0009:3:9:12929:4183#0/1	+	chromosome:AgamP3:2R:1:61545105:1	21195578	GCCTCACCGCGACAGCGAATGGGAATGGGTGATCTG	7:A>C,13:C>A
HWUSI-EAS1798_0009:3:4:2966:18334#0/1	-	chromosome:AgamP3:2R:1:61545105:1	21209765	TTCGATGTACGTTCAGCTGATGACCCAGATGGCATC
HWUSI-EAS1798_0009:3:79:18152:7435#0/2	+	chromosome:AgamP3:2R:1:61545105:1	21346604	ATTTTTCTGCTTCACAAAATTTGTCGCATTTATTTG	5:C>T,35:C>G
HWUSI-EAS1798_0009:3:23:16071:12951#0/2	+	chromosome:AgamP3:2R:1:61545105:1	21391134	CCCCACTCCTTGCTCTGCTGCGGATCGGGCCAATAC
HWUSI-EAS1798_0009:3:10:8063:2450#0/1	+	chromosome:AgamP3:2R:1:61545105:1	21460807	GGGGGCTGCCCGGTAGGTGCCCCATGGGAGCGTTGA	1:A>G
HWUSI-EAS1798_0009:3:50:15130:11528#0/2	+	chromosome:AgamP3:2R:1:61545105:1	21460807	GGGGGCTGCCCGGTAGGTGCCCCATGGGAGCGTTGA	1:A>G
HWUSI-EAS1798_0009:3:81:12285:16544#0/1	-	chromosome:AgamP3:2R:1:61545105:1	21481068	CACGGATCTCTGTTATCCAATGAACGAGAAATAAAC	16:T>A,27:A>T
HWUSI-EAS1798_0009:3:75:13018:12644#0/1	+	chromosome:AgamP3:2R:1:61545105:1	21481071	CAATCACTGTTATCCATTGAACGAGAAATAAACAAT	0:G>C,1:G>A
HWUSI-EAS1798_0009:3:88:9794:11267#0/1	+	chromosome:AgamP3:2R:1:61545105:1	21481071	CAATCACTGTTATCCATTGAACGAGAAATAAACAAT	0:G>C,1:G>A
HWUSI-EAS1798_0009:3:77:1699:9368#0/1	+	chromosome:AgamP3:2R:1:61545105:1	21484371	TATTGGATATAATGATTTTTGTTAAATAACTAAAGT	20:T>G,29:T>C
HWUSI-EAS1798_0009:3:98:7370:6105#0/1	-	chromosome:AgamP3:2R:1:61545105:1	21507909	TAATTTGTGAGTGAGACGTTTGTGGATACGGTCGGC	28:C>T
HWUSI-EAS1798_0009:3:118:12529:3559#0/2	+	chromosome:AgamP3:2R:1:61545105:1	21583446	GATGTCGATCTCGCGCTGCAGCATCGCCAGCTCGTA	3:A>G
HWUSI-EAS1798_0009:3:55:6864:18862#0/2	+	chromosome:AgamP3:2R:1:61545105:1	21606184	AAAAAAAAAAAACAACGATACCAGAACACAGCAACC	1:C>A
HWUSI-EAS1798_0009:3:82:6579:11477#0/1	+	chromosome:AgamP3:2R:1:61545105:1	21650386	GCCGCCGATGCCGATATCATAGATTTGTTTAGCGTC
HWUSI-EAS1798_0009:3:75:6822:11268#0/1	-	chromosome:AgamP3:2R:1:61545105:1	21651209	GCGGCAACTGTCCAGCGGAATGGCCGGACTGTGCCG
HWUSI-EAS1798_0009:3:57:5198:4111#0/2	-	chromosome:AgamP3:2R:1:61545105:1	21682623	TTTTCATCTTTGAGAGACATTAAATGTATGGAATAT	24:A>G,34:C>T
HWUSI-EAS1798_0009:3:21:4981:11944#0/1	-	chromosome:AgamP3:2R:1:61545105:1	21799236	TATAGCGGAGCCGAGCTTTTGTTTGTCGTTTTGGAG	34:G>A
HWUSI-EAS1798_0009:3:70:4956:12173#0/2	-	chromosome:AgamP3:2R:1:61545105:1	21799236	TATAGCGGAGCCGAGCTTTTGTTTGTCGTTTTGGAG	34:G>A
HWUSI-EAS1798_0009:3:37:14264:15989#0/2	-	chromosome:AgamP3:2R:1:61545105:1	21830112	TCGAGATGCAGCGATTTGTTTACGTCAAAAACCCTC	35:G>T
HWUSI-EAS1798_0009:3:1:12611:11623#0/2	+	chromosome:AgamP3:2R:1:61545105:1	21894451	CGAACTGGGACCCGCCGGAGAGTGCGTACGTCTATC	3:G>A
HWUSI-EAS1798_0009:3:59:4274:5890#0/2	+	chromosome:AgamP3:2R:1:61545105:1	21894451	CGAACTGGGACCCGCCGGAGAGTGCGTACGTCT	3:G>A
HWUSI-EAS1798_0009:3:86:13108:3579#0/2	-	chromosome:AgamP3:2R:1:61545105:1	21905259	CACTGAAAGCCAAACACGCTAGTGGTTCAGGCAGGC	18:A>G,20:C>A
HWUSI-EAS1798_0009:3:34:8537:8467#0/2	+	chromosome:AgamP3:2R:1:61545105:1	21967425	CTACGGGACTGTTGGAAAACGGTGCATCGATCAGTG
HWUSI-EAS1798_0009:3:37:9341:14135#0/2	+	chromosome:AgamP3:2R:1:61545105:1	21967425	CTACGGGACTGTTGGAAAACGGTGCATCGATCAGTG
HWUSI-EAS1798_0009:3:106:16439:2300#0/1	-	chromosome:AgamP3:2R:1:61545105:1	22056325	TGATGCAGTGCTCCAGCACGACCGTCGTGAGCGTGC
HWUSI-EAS1798_0009:3:23:19535:11210#0/1	-	chromosome:AgamP3:2R:1:61545105:1	22056325	TGATGCAGTTCTCCAGCACGACCGTCGTGAGCGTGC	26:G>T
HWUSI-EAS1798_0009:3:32:11344:4674#0/2	-	chromosome:AgamP3:2R:1:61545105:1	22056325	TGATGCAGTGCTCCAGCACGACCGTCGTGAGCGTGC
HWUSI-EAS1798_0009:3:89:19690:10667#0/1	+	chromosome:AgamP3:2R:1:61545105:1	22109923	GCCTCCACGCTGCACGCGGGCACGGCCGTTGATATC	29:C>T
HWUSI-EAS1798_0009:3:89:18119:12012#0/2	-	chromosome:AgamP3:2R:1:61545105:1	22138963	GCCGATCGGAGTTGATGTAGTGCACGTACTGCTCCA
HWUSI-EAS1798_0009:3:86:6475:16220#0/1	-	chromosome:AgamP3:2R:1:61545105:1	22154946	TGGTCCGCCCATAGCAGAATAGTCAGTCCTACATAT	18:G>A,29:C>G
HWUSI-EAS1798_0009:3:9:13208:6296#0/2	-	chromosome:AgamP3:2R:1:61545105:1	22161531	TCATCATATCCCATACATTTTTGTTTCGTTCCCATA	12:G>T,20:T>C
HWUSI-EAS1798_0009:3:7:7624:8151#0/2	+	chromosome:AgamP3:2R:1:61545105:1	22161572	TATGAATCGTCTGATTGGATATCAATACAATTGAAC	1:T>A,2:G>T
HWUSI-EAS1798_0009:3:24:8488:15739#0/2	-	chromosome:AgamP3:2R:1:61545105:1	22294958	TGATGTGTTTCAATATCCCATCCATACCGTTTCGTA	9:G>C
HWUSI-EAS1798_0009:3:97:17609:14275#0/1	-	chromosome:AgamP3:2R:1:61545105:1	22330737	CGGGGTGAGATGAGCTCATTCAAAAGGCTCACGCGG	5:G>A
HWUSI-EAS1798_0009:3:115:13898:7143#0/2	+	chromosome:AgamP3:2R:1:61545105:1	22344346	CTGTTGCTGTTGCTTTTGTTGCTGCTGTTGCAGTTG	14:G>T,31:T>A
HWUSI-EAS1798_0009:3:101:4053:9500#0/1	-	chromosome:AgamP3:2R:1:61545105:1	22347976	AAATGAACTCAAACGGCAAACCATTCGCACACCTGC
HWUSI-EAS1798_0009:3:63:16511:13797#0/2	+	chromosome:AgamP3:2R:1:61545105:1	22370340	GTCTCCTCCACCATCCGTTTCCACGCCCCCTCCGCC
HWUSI-EAS1798_0009:3:11:3359:13985#0/1	-	chromosome:AgamP3:2R:1:61545105:1	22437223	GGGTGTGGGCGCCAAGTCGCGCCACCACGGGCACGG
HWUSI-EAS1798_0009:3:17:13249:10350#0/1	-	chromosome:AgamP3:2R:1:61545105:1	22464149	GTGTGTGTGTGCGAATTATTAGTTGACCAACAGGCA	2:A>G,13:C>T
HWUSI-EAS1798_0009:3:17:2526:14372#0/2	+	chromosome:AgamP3:2R:1:61545105:1	22543910	CTTTGTCTTTAAGATTTATCGCGCAAAGAAAAGTGC
HWUSI-EAS1798_0009:3:65:19198:3396#0/2	-	chromosome:AgamP3:2R:1:61545105:1	22619900	CCGATAAACCCGAACAGCGCACACGCGAAAAACTCC	0:T>C
HWUSI-EAS1798_0009:3:100:9304:18251#0/2	+	chromosome:AgamP3:2R:1:61545105:1	22694634	GACCCGAGACGAAACTGAACGACGGGAACGGGGCAA	26:G>A
HWUSI-EAS1798_0009:3:117:11931:9917#0/2	-	chromosome:AgamP3:2R:1:61545105:1	22721492	GAGTTGAAAATCATGCTTAATAAATTAAAAATTATT	18:G>T,34:T>A
HWUSI-EAS1798_0009:3:112:13301:15146#0/2	+	chromosome:AgamP3:2R:1:61545105:1	22733240	AGAGCGAAGCGACTGGTTGTACCGGCTGTGTGGTTT	4:A>C
HWUSI-EAS1798_0009:3:29:1194:11259#0/2	+	chromosome:AgamP3:2R:1:61545105:1	22774224	ATTGATTTATGATCCTTTCCATTGCCAAGTTTTGGC	18:T>C,33:T>G
HWUSI-EAS1798_0009:3:94:10283:3264#0/1	+	chromosome:AgamP3:2R:1:61545105:1	22797888	CGGCCGACACGCCCGTCCCCGACATGAGCCCGTCGC
HWUSI-EAS1798_0009:3:12:4078:1133#0/1	-	chromosome:AgamP3:2R:1:61545105:1	22824718	TGATGTTGAATGCAGTCCTCCATCACGCAGGTCAAT	1:G>A,30:C>T
HWUSI-EAS1798_0009:3:80:10141:15240#0/1	+	chromosome:AgamP3:2R:1:61545105:1	22861539	CGAGTCTCTTGGGCGGTGAGCGCTCCAGACCAAATG	34:C>T,35:C>G
HWUSI-EAS1798_0009:3:48:10842:5934#0/2	-	chromosome:AgamP3:2R:1:61545105:1	22868855	GCGAGAGTCTAAAGAGAGGTGGGGTGTGTGTGTGTG
HWUSI-EAS1798_0009:3:51:6239:4623#0/2	-	chromosome:AgamP3:2R:1:61545105:1	22868855	GCGAGAGTCTAAAGAGAGGTGGGGTGTGTGTGTGTG
HWUSI-EAS1798_0009:3:23:10305:7520#0/2	-	chromosome:AgamP3:2R:1:61545105:1	22903994	GTCAGCCTAGCTGCGTATGCAATATGAATGGTTTTG
HWUSI-EAS1798_0009:3:3:11404:9318#0/2	-	chromosome:AgamP3:2R:1:61545105:1	22903994	GTCAGCCTAGCTGCGTATGCAATATGAATGGTTTTG
HWUSI-EAS1798_0009:3:62:17642:18144#0/1	+	chromosome:AgamP3:2R:1:61545105:1	22956678	CTCCACACTTTGATGACGCACTCGTTTCGGGGGTTT	0:G>C
HWUSI-EAS1798_0009:3:16:19269:18030#0/2	+	chromosome:AgamP3:2R:1:61545105:1	22962892	TGTGCTTGCGCTCGGTGACCCCGAACGAGGTCATCG
HWUSI-EAS1798_0009:3:27:2983:10043#0/1	+	chromosome:AgamP3:2R:1:61545105:1	22962892	TGTGCTTGCGCTCGGTGACCCCGAACGAGGTCATCG
HWUSI-EAS1798_0009:3:60:3886:15222#0/1	+	chromosome:AgamP3:2R:1:61545105:1	22962892	TGTGCTTGCGCTCGGTGACCCCGAACGAGGTCATCG
HWUSI-EAS1798_0009:3:32:5635:19674#0/1	+	chromosome:AgamP3:2R:1:61545105:1	22987069	CAAACTCAATTCAATTTTGCCAAATACCGCGCATCA	17:C>T,29:T>C
HWUSI-EAS1798_0009:3:69:3118:20247#0/1	-	chromosome:AgamP3:2R:1:61545105:1	23007580	CTACCCATAACCCCAGTTAGGATATAACGTTCCAAT
HWUSI-EAS1798_0009:3:40:12197:5098#0/1	+	chromosome:AgamP3:2R:1:61545105:1	23020505	TTAGCAACGAATAATAACTGTGGGCTGAATTGCTGA
HWUSI-EAS1798_0009:3:9:15762:12402#0/2	-	chromosome:AgamP3:2R:1:61545105:1	23074421	TATCGATAACTATTAATTTGCACTGTTTATCTAGCC	33:A>T,35:C>T
HWUSI-EAS1798_0009:3:10:8269:1307#0/2	+	chromosome:AgamP3:2R:1:61545105:1	23091071	CTGTGCGTGCGGCAGCTGAACGTGGTGGAGGACCAC
HWUSI-EAS1798_0009:3:98:11555:7278#0/1	+	chromosome:AgamP3:2R:1:61545105:1	23117345	GGAACGTGCACGGGTCGTCCAGCCGGATGAACGAAT
HWUSI-EAS1798_0009:3:38:5895:7854#0/2	-	chromosome:AgamP3:2R:1:61545105:1	23135195	TCACGGGCACGGGCAAAAAACACGGGACGATCACTA	29:A>G
HWUSI-EAS1798_0009:3:31:11248:5351#0/2	-	chromosome:AgamP3:2R:1:61545105:1	23193590	CGGTGAACCAAGTATGTAACGCGATGTCATAATTTA
HWUSI-EAS1798_0009:3:34:5559:18048#0/2	+	chromosome:AgamP3:2R:1:61545105:1	23204127	GTAGTAAATGGTTTTTTGCTCAGCTGAACGCCAATC
HWUSI-EAS1798_0009:3:112:2753:12642#0/1	+	chromosome:AgamP3:2R:1:61545105:1	23277549	TCTAAAACGATCGTTTCGTGGCAGTATCTGCATTTG	14:A>T
HWUSI-EAS1798_0009:3:36:6978:7302#0/1	+	chromosome:AgamP3:2R:1:61545105:1	23286497	AGCTGGAGGCCCTGACCTGCCCGGCCGGGTACGAGC	10:A>C
HWUSI-EAS1798_0009:3:42:12920:14515#0/2	-	chromosome:AgamP3:2R:1:61545105:1	23306747	TATTTTCGCTTGGTCGTAAATCCCGGCGAAAATGAG	4:G>A,13:G>C
HWUSI-EAS1798_0009:3:71:13013:4737#0/1	+	chromosome:AgamP3:2R:1:61545105:1	23334831	AACCCGATTCCGGTGTTTCACTGGTGGACTTTTCTC	31:G>T
HWUSI-EAS1798_0009:3:118:14584:7672#0/1	-	chromosome:AgamP3:2R:1:61545105:1	23479557	CGAAGGTAACCCCGGTGCGAACCTTGCCGGCGATAA	19:T>G,28:T>A
HWUSI-EAS1798_0009:3:73:8087:9010#0/1	-	chromosome:AgamP3:2R:1:61545105:1	23480310	TCCGATGATTGAGTCAGGTTGCAGATCCTCAGGTGC
HWUSI-EAS1798_0009:3:95:6961:8563#0/1	-	chromosome:AgamP3:2R:1:61545105:1	23495143	GTAATAATTGTTAATAAATATCTTTATGATTATTCG
HWUSI-EAS1798_0009:3:16:19182:10256#0/1	-	chromosome:AgamP3:2R:1:61545105:1	23495567	TCGTAGAGGGCCATATTTTGCAGCCCCTGAAAGCCA	35:A>T
HWUSI-EAS1798_0009:3:104:16931:16649#0/1	+	chromosome:AgamP3:2R:1:61545105:1	23497539	CGGGCTGCATTTGTGAGTAATTACGGCCAGTGGGGT
HWUSI-EAS1798_0009:3:10:1544:9308#0/2	+	chromosome:AgamP3:2R:1:61545105:1	23497978	ACCATCCTTAACGAAGCTGGTTGTGCATCGTAACAC	0:G>A,2:T>C
HWUSI-EAS1798_0009:3:10:2979:3842#0/1	+	chromosome:AgamP3:2R:1:61545105:1	23498804	AATTCACTTTACACAGCCTTCCACCGTTCCCCTTTC	35:T>C
HWUSI-EAS1798_0009:3:57:15257:8814#0/1	+	chromosome:AgamP3:2R:1:61545105:1	23499790	TCATTAGTATGAAGTTTTTCCCTTCAGCCCGCTCCG
HWUSI-EAS1798_0009:3:61:18147:2772#0/1	+	chromosome:AgamP3:2R:1:61545105:1	23499790	TCATTAGTATGAAGTTTTTCCCTTCAGCCCGCTCCG
HWUSI-EAS1798_0009:3:89:17292:15235#0/1	+	chromosome:AgamP3:2R:1:61545105:1	23499983	GTTCCCTGCGAATCCCACCGCCAGCTGCGGGCGGAA	15:A>C
HWUSI-EAS1798_0009:3:12:14930:4068#0/2	-	chromosome:AgamP3:2R:1:61545105:1	23577347	CAGCTTTCGGGTCGGCATTAAAGCTCGATTACACAC
HWUSI-EAS1798_0009:3:27:10738:8584#0/1	-	chromosome:AgamP3:2R:1:61545105:1	23610386	CCGATTAGCTCCAAAATTGATTGGAAGCTTGTTTTC
HWUSI-EAS1798_0009:3:94:14435:13503#0/2	-	chromosome:AgamP3:2R:1:61545105:1	23610386	CCGATTAGCTCCAAAATTGATTGGAAGCTTGTTTTC
HWUSI-EAS1798_0009:3:12:5169:20268#0/1	-	chromosome:AgamP3:2R:1:61545105:1	23618899	TCTCGGGGAACAGATAGACGACATGGAAGCGCATCG	16:T>G,34:T>C
HWUSI-EAS1798_0009:3:106:4760:5458#0/1	+	chromosome:AgamP3:2R:1:61545105:1	23656075	GCAGTGGTCGCTCGCGAACGAATCCACGCCGGCACG	7:C>T
HWUSI-EAS1798_0009:3:50:6007:14302#0/1	-	chromosome:AgamP3:2R:1:61545105:1	23656976	GTAGTGGTATTAGTAGTGGTAGTAGTAGCGGTAGTA	6:A>G,26:G>T
HWUSI-EAS1798_0009:3:49:8816:9040#0/1	-	chromosome:AgamP3:2R:1:61545105:1	23676455	CTATCGTGGCTATCTGCCGCACAATGCCACCGTCAA	8:T>C,9:G>C
HWUSI-EAS1798_0009:3:106:16439:2300#0/2	-	chromosome:AgamP3:2R:1:61545105:1	23757557	CAACAAGACGAGCAGCAGCAGCAGCAGCAGCAGCAG	26:C>G,28:C>A
HWUSI-EAS1798_0009:3:23:19535:11210#0/2	-	chromosome:AgamP3:2R:1:61545105:1	23757557	CAACAAGACGAGCAGCAGCAGCAGCAGCAGCAGCAG	26:C>G,28:C>A
HWUSI-EAS1798_0009:3:32:11344:4674#0/1	-	chromosome:AgamP3:2R:1:61545105:1	23757557	CAACAAGACGAGCAGCAGCAGCAGCAGCAGCAGCAG	26:C>G,28:C>A
HWUSI-EAS1798_0009:3:114:4035:6763#0/1	+	chromosome:AgamP3:2R:1:61545105:1	23763352	CAGCAGCAACAGCAACAGCAGCAGCAGCAACAAGCT	32:G>A,35:G>T
HWUSI-EAS1798_0009:3:42:8326:19982#0/1	+	chromosome:AgamP3:2R:1:61545105:1	23768205	CCTAAGGGAAGGGCACTACTGCGAAAGAGAACCAGC	15:T>C
HWUSI-EAS1798_0009:3:95:7481:5025#0/1	+	chromosome:AgamP3:2R:1:61545105:1	23768205	CCTAAGGGAAGGGCACTACTGCGAAAGAGAACCAGC	15:T>C
HWUSI-EAS1798_0009:3:119:16272:15096#0/1	+	chromosome:AgamP3:2R:1:61545105:1	23902053	GTGGGCAATGGAATGACAATTAGGGAAAGGCACACA	32:A>C
HWUSI-EAS1798_0009:3:26:1942:4777#0/2	-	chromosome:AgamP3:2R:1:61545105:1	23911275	GTCTTTGCCCCTGAATGTTTGCCCTCCCGGCACCGG	12:T>C
HWUSI-EAS1798_0009:3:80:16685:7600#0/2	-	chromosome:AgamP3:2R:1:61545105:1	23927906	TGTGTGTGTGTGTGTGTGTGTGTGTGCTGCGCACAG	0:T>G,9:G>C
HWUSI-EAS1798_0009:3:47:17312:15765#0/2	+	chromosome:AgamP3:2R:1:61545105:1	23975059	AGTGGAAGCACATCTCCATCAGGAACGGACAAGATT
HWUSI-EAS1798_0009:3:34:9850:5328#0/1	-	chromosome:AgamP3:2R:1:61545105:1	23989398	TGCTGCTGCTGCTGGTGCTGCCGTTTGATGATGATG	21:C>G
HWUSI-EAS1798_0009:3:41:13460:16326#0/1	-	chromosome:AgamP3:2R:1:61545105:1	23989398	TGCTGCTGCTGCTGGTGCTGCCGTTTGATGATGATG	21:C>G
HWUSI-EAS1798_0009:3:36:6978:7302#0/2	-	chromosome:AgamP3:2R:1:61545105:1	24055771	TGAGGACGAGGACGAGGACCAGGACGAGGAGGACGA	16:G>C,35:G>T
HWUSI-EAS1798_0009:3:45:15758:4233#0/2	-	chromosome:AgamP3:2R:1:61545105:1	24086437	AAACAATGTACACAATGTACAACGTACGCCCCACGT
HWUSI-EAS1798_0009:3:42:12987:4913#0/1	+	chromosome:AgamP3:2R:1:61545105:1	24100534	AGTTTATTGTATGACGGTGGCATACATCATCCTTAT
HWUSI-EAS1798_0009:3:27:5398:13782#0/1	-	chromosome:AgamP3:2R:1:61545105:1	24106875	GTCTGGTGTAAGCGTAAGTGTTACTTAGCTCGTCAT	30:A>G,34:C>T
HWUSI-EAS1798_0009:3:57:13702:20219#0/1	+	chromosome:AgamP3:2R:1:61545105:1	24164054	GGCGCCTCAGCTTCAGCGCCAGTTCGCGCATCTCAT	34:G>A
HWUSI-EAS1798_0009:3:78:10087:7108#0/1	-	chromosome:AgamP3:2R:1:61545105:1	24166113	GGCGCCGCGTTGATGATGACTGACCACCACCAGCAG	13:G>A
HWUSI-EAS1798_0009:3:61:17663:14057#0/2	+	chromosome:AgamP3:2R:1:61545105:1	24224109	GCACTGTGACCATTCAGACACGGCTTACGCTG	0:A>G,26:C>A
HWUSI-EAS1798_0009:3:109:2444:9019#0/2	+	chromosome:AgamP3:2R:1:61545105:1	24273271	GAAGAAGAAAAACCAAACCACCGAGGAGTATCTGAA	34:C>A,35:T>A
HWUSI-EAS1798_0009:3:8:9341:11287#0/1	-	chromosome:AgamP3:2R:1:61545105:1	24282626	GTATTACTAGTATTTAGACAGTTGTGGCCG
HWUSI-EAS1798_0009:3:36:2818:8618#0/2	-	chromosome:AgamP3:2R:1:61545105:1	24284660	AGGGACCGCCAGGCAGCCAGGGACCGGCC	18:G>A
HWUSI-EAS1798_0009:3:9:12463:8712#0/2	+	chromosome:AgamP3:2R:1:61545105:1	24311490	CCCCTATTCTGATAACATTGTTGTACATTAAAAATA	0:A>C,4:C>T
HWUSI-EAS1798_0009:3:44:15387:5255#0/2	-	chromosome:AgamP3:2R:1:61545105:1	24339079	TTGTTCTATTGCATACTTTCAAGCGCTAATTAGTCT	14:G>A,33:T>G
HWUSI-EAS1798_0009:3:22:19137:6490#0/1	-	chromosome:AgamP3:2R:1:61545105:1	24362475	TGCGTGACTTACAATTTCAATTACAACTGTCTTGCG
HWUSI-EAS1798_0009:3:5:3149:6811#0/1	-	chromosome:AgamP3:2R:1:61545105:1	24395452	ATCTTCTCATTAGCTGCGACAATAGTGGAGAGTCAC
HWUSI-EAS1798_0009:3:56:9586:9872#0/1	-	chromosome:AgamP3:2R:1:61545105:1	24399763	TTGTTATGCAAGCGGATTTGGCCGGTTGCGTTATTA
HWUSI-EAS1798_0009:3:119:5521:19144#0/2	+	chromosome:AgamP3:2R:1:61545105:1	24426986	ATGCACACAACACAAAATAACACCCACATGAGGTGA	2:A>G
HWUSI-EAS1798_0009:3:38:18172:3090#0/2	+	chromosome:AgamP3:2R:1:61545105:1	24426986	ATGCACACAACACAAAATAACACCCACATGAGGTGA	2:A>G
HWUSI-EAS1798_0009:3:73:8087:9010#0/2	-	chromosome:AgamP3:2R:1:61545105:1	24491926	TTGCTAATGCGTGTCAACTACATAACCTGCTACGAC
HWUSI-EAS1798_0009:3:14:1186:5356#0/1	-	chromosome:AgamP3:2R:1:61545105:1	24539638	GGCTCGGGTCGAGCACCTCCTTCTCTGGCCGTTAGC	18:C>T
HWUSI-EAS1798_0009:3:57:4289:5307#0/1	-	chromosome:AgamP3:2R:1:61545105:1	24539638	GGCTCGGGTCGAGCACCTCCTTCTCTGGCCGTTAGC	18:C>T
HWUSI-EAS1798_0009:3:58:7610:9563#0/2	-	chromosome:AgamP3:2R:1:61545105:1	24549662	CACCGGTAGAACAAATTTCCGGGTACTCGGGGGCAG	13:A>G,33:G>C
HWUSI-EAS1798_0009:3:6:12972:18906#0/1	+	chromosome:AgamP3:2R:1:61545105:1	24588892	ATCCACCGTCCTCCCTCCCTCCCTCCCTCGCTGGTG	0:G>A,29:A>G
HWUSI-EAS1798_0009:3:35:15362:3665#0/1	-	chromosome:AgamP3:2R:1:61545105:1	24816769	GCGAGACAGGAGCGCAAATGGGCGATGCTGTTTGTT	3:C>T,18:G>A
HWUSI-EAS1798_0009:3:19:5563:4515#0/2	+	chromosome:AgamP3:2R:1:61545105:1	24856295	CACACACACACTAATCAACAACAAAACCGATCAATC	1:T>A
HWUSI-EAS1798_0009:3:87:3186:6865#0/2	-	chromosome:AgamP3:2R:1:61545105:1	24882683	TGTCCATAGGTCATCCGCTGATGATGTATGCTGGTT	9:C>T,33:C>T
HWUSI-EAS1798_0009:3:32:12197:1734#0/1	-	chromosome:AgamP3:2R:1:61545105:1	24901293	GATTCCAGAGCCAATTCCGAATCCAAAGCCGATTCC	15:T>A,29:G>A
HWUSI-EAS1798_0009:3:93:10894:12177#0/1	-	chromosome:AgamP3:2R:1:61545105:1	24902224	AGCATTTGCGTCCGGAAAGAGGGGTTAGCAAATCGA	25:A>T
HWUSI-EAS1798_0009:3:14:13154:8898#0/1	-	chromosome:AgamP3:2R:1:61545105:1	24933507	TGGTATGTGTGTTTCTCCTGCTCATTACACTCGTAT
HWUSI-EAS1798_0009:3:79:19235:10789#0/1	-	chromosome:AgamP3:2R:1:61545105:1	24958887	AAAACAAATAAGCGGCAACGACGCTCGGCAGGCACT
HWUSI-EAS1798_0009:3:91:13274:17057#0/2	-	chromosome:AgamP3:2R:1:61545105:1	25001077	GGATGATGATGAGGATGATGATGATGATGGTGGGAA	6:A>G,23:T>G
HWUSI-EAS1798_0009:3:96:15722:1153#0/2	+	chromosome:AgamP3:2R:1:61545105:1	25087487	ACCTCGACCGTGGCCGCCGTCGCCGCCATGACAGCC	26:G>C,32:G>A
HWUSI-EAS1798_0009:3:32:13384:1835#0/2	-	chromosome:AgamP3:2R:1:61545105:1	25114229	GATGCAAAGCCCGTTGTTAGGTTGCCATTTTTAGCA	0:T>A,4:C>T
HWUSI-EAS1798_0009:3:9:12491:15069#0/2	-	chromosome:AgamP3:2R:1:61545105:1	25114430	AGCATTGATAGACTTTTTGATTGGTTGGCGATTCCG	6:A>G,34:A>G
HWUSI-EAS1798_0009:3:109:5409:14057#0/2	+	chromosome:AgamP3:2R:1:61545105:1	25298799	ACCGAGTAATCAATTGTATTTTGTACGAAAATCGCG	23:G>T,24:C>A
HWUSI-EAS1798_0009:3:96:10165:19894#0/1	+	chromosome:AgamP3:2R:1:61545105:1	25350072	TATTACACCGCCCCAGACCTAGCGAGCGAATGGGAG	22:A>C
HWUSI-EAS1798_0009:3:59:15429:12703#0/1	+	chromosome:AgamP3:2R:1:61545105:1	25352404	CTCCGGTCAATCAATCCGTCGAGTCGAAACTTTGAA	16:T>C,22:T>G
HWUSI-EAS1798_0009:3:28:10864:8876#0/1	+	chromosome:AgamP3:2R:1:61545105:1	25396994	ACCGTTACTGCTGTCCTGCAGATTGCTGCCTCGTCC	21:G>A
HWUSI-EAS1798_0009:3:82:19383:11760#0/2	-	chromosome:AgamP3:2R:1:61545105:1	25411042	GAACGCACCTAACCGCTCCACACACTGGAAGCCATC	33:G>A
HWUSI-EAS1798_0009:3:20:3718:13878#0/1	+	chromosome:AgamP3:2R:1:61545105:1	25431713	GACGGTCGCACGGGGACGTTGCGCATCTGTCATGTC	4:C>G,10:T>C
HWUSI-EAS1798_0009:3:9:12491:15069#0/1	-	chromosome:AgamP3:2R:1:61545105:1	25486631	TTCTACGGCTGGTGCTGCTGCTGCTGTCCAGTTGTT
HWUSI-EAS1798_0009:3:28:5482:12012#0/2	+	chromosome:AgamP3:2R:1:61545105:1	25563516	AGCCAAGCCCACTAGAGATACAGGCAGGTTTTGACC	15:T>A,24:T>C
HWUSI-EAS1798_0009:3:93:11737:15892#0/2	+	chromosome:AgamP3:2R:1:61545105:1	25598029	TCCCACCCAGCGCCGCCTATTTCCGGACCGCCTTCT
HWUSI-EAS1798_0009:3:54:18263:20146#0/2	-	chromosome:AgamP3:2R:1:61545105:1	25600288	CGCCCTGGTACTGGTTGTACATGTACGGCTGGTACT
HWUSI-EAS1798_0009:3:54:8310:6502#0/1	+	chromosome:AgamP3:2R:1:61545105:1	25765753	GATGTGTAGGAGGGCTAGCATGTGATGCACATGCAC	19:G>A
HWUSI-EAS1798_0009:3:38:15596:9991#0/2	+	chromosome:AgamP3:2R:1:61545105:1	25790300	CGGGTACACTCCCATGGGCAAGGCGAGGTCGTCGCC	18:T>C,33:A>G
HWUSI-EAS1798_0009:3:14:19716:13031#0/2	+	chromosome:AgamP3:2R:1:61545105:1	25792778	GCTTTAATTATTCACCATTTCTTTGTATGTGCTGTA
HWUSI-EAS1798_0009:3:85:10810:1793#0/2	+	chromosome:AgamP3:2R:1:61545105:1	25814438	CCCAGGAAGTGTGCTGGAAAGTTTTGCCATATATCT	28:G>A,30:T>A
HWUSI-EAS1798_0009:3:77:11748:8615#0/1	+	chromosome:AgamP3:2R:1:61545105:1	25854310	TCTCGATCGGATGCCGCCCTGAGGGCAGCTGCCCGT
HWUSI-EAS1798_0009:3:47:17599:15183#0/1	+	chromosome:AgamP3:2R:1:61545105:1	25857340	TAATTACTTTGAAGTGCATCGATACGTGGACGAAAG
HWUSI-EAS1798_0009:3:83:5657:9063#0/2	+	chromosome:AgamP3:2R:1:61545105:1	25857812	CATACATTGTTTAGGCGTTCCATTTTCTCTCCACCG
HWUSI-EAS1798_0009:3:11:13024:16271#0/1	+	chromosome:AgamP3:2R:1:61545105:1	25883048	AAGATAAACAACCCATGCACACAAACACACACTCTA
HWUSI-EAS1798_0009:3:59:1398:3903#0/1	+	chromosome:AgamP3:2R:1:61545105:1	25883048	AAGATAAACAACCCATGCACACAAACACACACTCTA
HWUSI-EAS1798_0009:3:6:5001:3151#0/1	+	chromosome:AgamP3:2R:1:61545105:1	25902586	GAAAATGAGCCGGACGGGACGGAATTTATTCAGTCG	2:G>A,3:C>A
HWUSI-EAS1798_0009:3:41:8783:10337#0/1	-	chromosome:AgamP3:2R:1:61545105:1	25960654	AGGGTACCGAAATAATTCATAAATAATTATTCCACT	27:A>G,34:C>G
HWUSI-EAS1798_0009:3:67:1651:13282#0/1	-	chromosome:AgamP3:2R:1:61545105:1	25974124	TACACTGCCTAATACTGGTACAGTTACCCTACCTTT	3:T>C,26:G>T
HWUSI-EAS1798_0009:3:97:10221:10656#0/1	-	chromosome:AgamP3:2R:1:61545105:1	26027329	GTGTGGATGCTTCAACACACACACACACACACACAC	27:T>G,32:G>T
HWUSI-EAS1798_0009:3:113:11773:14985#0/2	-	chromosome:AgamP3:2R:1:61545105:1	26056459	TTTATGTATCAGTTGAGTTTATTATCTTCATCATTA
HWUSI-EAS1798_0009:3:3:9517:2636#0/2	-	chromosome:AgamP3:2R:1:61545105:1	26069112	GGACACCTTGGACAACCTCGGAAGGCATTCTAGAGT	11:T>G
HWUSI-EAS1798_0009:3:108:8242:16226#0/2	+	chromosome:AgamP3:2R:1:61545105:1	26069115	CACCTTGGACAACCTCTGAAGTCATTCTAGAGTGTT	16:G>T
HWUSI-EAS1798_0009:3:94:12879:1083#0/1	-	chromosome:AgamP3:2R:1:61545105:1	26162922	CTGCTGGACAACAGTTCGCCCGCCCAGCTGCTGTCG
HWUSI-EAS1798_0009:3:16:15513:13056#0/1	-	chromosome:AgamP3:2R:1:61545105:1	26164818	AGAAATAAATCGTATCCTGAGAATTGTAACATACAC
HWUSI-EAS1798_0009:3:43:19030:2701#0/1	-	chromosome:AgamP3:2R:1:61545105:1	26164832	TCCTGAGAATTGTAACATACACACCCACAC	4:T>C,5:A>C
HWUSI-EAS1798_0009:3:49:8987:17342#0/1	-	chromosome:AgamP3:2R:1:61545105:1	26165608	GGTTAAGAAAAGTATCTGCGTAAATTGTATTTTATT
HWUSI-EAS1798_0009:3:54:15718:18427#0/1	-	chromosome:AgamP3:2R:1:61545105:1	26165608	GGTTAAGAAAAGTATCTGCGTAAATTGTATTTTATT
HWUSI-EAS1798_0009:3:4:16422:9397#0/1	+	chromosome:AgamP3:2R:1:61545105:1	26167255	CTGTGGGCCGAAGCATCTGCAAGGCGTCACCTAGCA	18:C>G
HWUSI-EAS1798_0009:3:84:3845:10523#0/2	-	chromosome:AgamP3:2R:1:61545105:1	26168250	AGCACGCGCGACCTTTTACGGCATGGTAGGGCAGGG	23:A>C
HWUSI-EAS1798_0009:3:93:5091:20298#0/2	-	chromosome:AgamP3:2R:1:61545105:1	26186107	TGTGTGTGTGTGTGTGTGTGTGTGCTTGAAGTACTT	2:A>C,11:T>C
HWUSI-EAS1798_0009:3:44:11748:4658#0/2	-	chromosome:AgamP3:2R:1:61545105:1	26238851	TCACGTGCAGACATGCATTCGGTGCAGATGCTTCGA
HWUSI-EAS1798_0009:3:59:15429:12703#0/2	-	chromosome:AgamP3:2R:1:61545105:1	26281491	TTTTCCAGTAGCTTTAAAGATATCGTAAGCTTTAAC	1:G>A,3:C>T
HWUSI-EAS1798_0009:3:119:17640:14308#0/1	-	chromosome:AgamP3:2R:1:61545105:1	26313096	ATAGTTGTGGGACACTTCCATTACTCATTCCTATTG	9:T>A,16:T>A
HWUSI-EAS1798_0009:3:36:8490:16406#0/1	+	chromosome:AgamP3:2R:1:61545105:1	26351501	TGTACTTCTGCTGGCAGTGCTTTTCCTTCGAGAAGT
HWUSI-EAS1798_0009:3:45:4864:12577#0/1	-	chromosome:AgamP3:2R:1:61545105:1	26364522	AAATATCGATTGGACCTCGGCAACGGAAAAGGTGAG
HWUSI-EAS1798_0009:3:4:5466:14965#0/2	-	chromosome:AgamP3:2R:1:61545105:1	26384531	TTCTCCTGTCCAATTTTCCCAGATTCTCCCGACCCC
HWUSI-EAS1798_0009:3:82:17019:18050#0/2	-	chromosome:AgamP3:2R:1:61545105:1	26412047	CGCGTAATGGGGTGCGCTTCCGCAACGGGAGTGCGC
HWUSI-EAS1798_0009:3:56:9586:9872#0/2	-	chromosome:AgamP3:2R:1:61545105:1	26417591	AGTGTGTCTGAGTGTGCGTTTGCGTGTGTGTGTGTG
HWUSI-EAS1798_0009:3:102:18054:11572#0/1	-	chromosome:AgamP3:2R:1:61545105:1	26459002	TCCTGGGGCTTCACGCCCGACGGCACCGCCGTCTTC	24:G>C
HWUSI-EAS1798_0009:3:12:7201:4822#0/1	+	chromosome:AgamP3:2R:1:61545105:1	26517610	AAGGGGGTGATCCAAAAGTCACTGAAAGCCAACCCC	0:T>A,1:G>A
HWUSI-EAS1798_0009:3:5:4531:7516#0/2	+	chromosome:AgamP3:2R:1:61545105:1	26588182	ATGCTGCTGCTGCTGCTGCTGCTGTTGATGGTGGTA	3:G>C,30:A>G
HWUSI-EAS1798_0009:3:101:1303:15233#0/2	-	chromosome:AgamP3:2R:1:61545105:1	26646222	CCACCCCCACCAGTGTGTGTGTGTGTGTGTGTGTG	25:A>C
HWUSI-EAS1798_0009:3:18:12318:15629#0/1	+	chromosome:AgamP3:2R:1:61545105:1	26661754	AAACACACATGCACCCACCCACCCACACACACACAC	9:C>T,10:C>G
HWUSI-EAS1798_0009:3:72:12386:16604#0/1	+	chromosome:AgamP3:2R:1:61545105:1	26669055	GTGCGGGCGATCATCGATGAGGTAATACTGGAAAAT
HWUSI-EAS1798_0009:3:3:6031:5845#0/1	+	chromosome:AgamP3:2R:1:61545105:1	26717790	ATCTACGCCGTCGACCAAAAAGTGACCCCGGCACTG	1:C>T
HWUSI-EAS1798_0009:3:42:3141:12739#0/1	+	chromosome:AgamP3:2R:1:61545105:1	26717790	ATCTACGCCGTCGACCAAAAAGTGACCCCGGCACTG	1:C>T
HWUSI-EAS1798_0009:3:117:18179:1051#0/1	-	chromosome:AgamP3:2R:1:61545105:1	26718708	ATGTGTGTGTGCATGTGTCCCACGATCTCGTCCACG	0:C>G,35:G>A
HWUSI-EAS1798_0009:3:84:17353:2401#0/1	-	chromosome:AgamP3:2R:1:61545105:1	26718708	ATGTGTGTGTGCATGTGTCCCACGATCTCGTCCACG	0:C>G,35:G>A
HWUSI-EAS1798_0009:3:64:1718:12234#0/1	+	chromosome:AgamP3:2R:1:61545105:1	26744430	TCTGAAGGTGGGATCGTCCACGGCGGCTGG	0:C>T
HWUSI-EAS1798_0009:3:80:13549:16294#0/2	-	chromosome:AgamP3:2R:1:61545105:1	26756547	CGCCACAATAAAAATTGTCTCATACACAAATACAAA	24:C>A,32:A>C
HWUSI-EAS1798_0009:3:99:13905:3655#0/1	+	chromosome:AgamP3:2R:1:61545105:1	26776495	CTCCACCATTAATAGATGATTTGCTTCCTACCCTTT
HWUSI-EAS1798_0009:3:17:18420:3936#0/2	-	chromosome:AgamP3:2R:1:61545105:1	26781312	CGGCCGCTCTCACGCTTCGTATTTTTACCTGCAACG	30:A>G
HWUSI-EAS1798_0009:3:36:2642:9405#0/1	-	chromosome:AgamP3:2R:1:61545105:1	26815550	ATTGGTTGCAACGGTGTATGTATGTGTGTGGTGGTG
HWUSI-EAS1798_0009:3:53:7887:1983#0/2	-	chromosome:AgamP3:2R:1:61545105:1	26890978	GGTGATGTTCGGAGGGATGTAATTTCGTCGTATTAT	8:A>T
HWUSI-EAS1798_0009:3:95:11613:14787#0/2	-	chromosome:AgamP3:2R:1:61545105:1	26890978	GGTGATGTTCGGAGGGATGTAATTTCGTCGTATTAT	8:A>T
HWUSI-EAS1798_0009:3:79:8673:7884#0/2	+	chromosome:AgamP3:2R:1:61545105:1	26921300	TACGTGCTGGTTAGCCGATTGTTAGCCACCAGATTG
HWUSI-EAS1798_0009:3:93:10894:12177#0/2	-	chromosome:AgamP3:2R:1:61545105:1	27003855	ACAAACCCGCAAGCCAAAGGGCAAAGTTCAGTGAAG
HWUSI-EAS1798_0009:3:67:15610:15040#0/2	+	chromosome:AgamP3:2R:1:61545105:1	27076497	ATGCGGCCGACGATCTGAGCGCTTGCTGCTCCATCT
HWUSI-EAS1798_0009:3:36:2642:9405#0/2	+	chromosome:AgamP3:2R:1:61545105:1	27106851	TCCAGTTTAACCAGATCCGGACCGAGATGTCCGCTT
HWUSI-EAS1798_0009:3:71:13013:4737#0/2	+	chromosome:AgamP3:2R:1:61545105:1	27131761	TCTCTCTCTCTCTCTCTCTCTCTGTCTCGTCATTCA	23:C>G,28:T>G
HWUSI-EAS1798_0009:3:81:4885:11446#0/2	-	chromosome:AgamP3:2R:1:61545105:1	27191472	ACATCGATTCTACTGTTAACCGCACTCTGTTGGATT
HWUSI-EAS1798_0009:3:2:16275:15888#0/2	+	chromosome:AgamP3:2R:1:61545105:1	27195207	TTCTCATCCGCCAAAGCGCTGCATTTCGCTGCTCAC	8:T>C,34:G>A
HWUSI-EAS1798_0009:3:112:16556:13868#0/2	+	chromosome:AgamP3:2R:1:61545105:1	27207412	TTCTTCCTTCACTCCGGTGTATTTATGTTCTCTGTC
HWUSI-EAS1798_0009:3:52:11937:8422#0/2	+	chromosome:AgamP3:2R:1:61545105:1	27323644	ATTCCTCACTTTTAGTATAAACTCTTATTTGGTTCG	21:T>C,24:A>T
HWUSI-EAS1798_0009:3:106:16365:6060#0/1	-	chromosome:AgamP3:2R:1:61545105:1	27333035	AGATTATTTTTGAATGCAATTTGCATCAGTGAGTGA	0:T>A,4:T>A
HWUSI-EAS1798_0009:3:72:19028:13753#0/1	+	chromosome:AgamP3:2R:1:61545105:1	27333036	GATTATTTTTGAATGCAATTTGCATCAGTGAGTGAG	30:T>A,34:T>A
HWUSI-EAS1798_0009:3:99:2159:2325#0/1	+	chromosome:AgamP3:2R:1:61545105:1	27335181	CATACATTTGCTAAACAGATAAATACAAAACACACA	0:T>C
HWUSI-EAS1798_0009:3:27:7836:16204#0/1	-	chromosome:AgamP3:2R:1:61545105:1	27335930	GTCGTCTATATCATATGTATCGTAATGAAAATATAA	4:A>T,9:A>G
HWUSI-EAS1798_0009:3:98:13956:16348#0/2	-	chromosome:AgamP3:2R:1:61545105:1	27336816	TATTTGGAGTGTCGGTACAGCAAAGAGCTATGGCGG	6:G>A,18:G>C
HWUSI-EAS1798_0009:3:56:16923:5778#0/1	-	chromosome:AgamP3:2R:1:61545105:1	27341171	TCAGCGAATGCACACGTATTGTATGGCATGAATGGT
HWUSI-EAS1798_0009:3:120:4961:16537#0/1	-	chromosome:AgamP3:2R:1:61545105:1	27344988	GGTTCACGTTGCATCTGTCTTTCAACACTGAAATCG	8:T>C,34:C>G
HWUSI-EAS1798_0009:3:23:18763:14247#0/1	+	chromosome:AgamP3:2R:1:61545105:1	27344991	TCACGTTGCATCTGTCTTTCAACACTGAAATCGGTA	24:T>C
HWUSI-EAS1798_0009:3:28:9859:15576#0/2	-	chromosome:AgamP3:2R:1:61545105:1	27346234	GGGTACATTAACACGCCATAGCTAATCGACCCTTAC	18:G>A
HWUSI-EAS1798_0009:3:62:2901:9167#0/1	+	chromosome:AgamP3:2R:1:61545105:1	27347753	TATAACATCGAAAATTGTAAATCAATTTTGGGTTCA	6:T>A
HWUSI-EAS1798_0009:3:77:6575:19647#0/2	+	chromosome:AgamP3:2R:1:61545105:1	27347753	TATAACATCGAAAATTGTAAATCAATTTTGGGTTCA	6:T>A
HWUSI-EAS1798_0009:3:94:15437:6866#0/1	+	chromosome:AgamP3:2R:1:61545105:1	27349401	AAAAGGAATGGCATGGATGTAAAGCAAAACAAATAA
HWUSI-EAS1798_0009:3:60:2078:2236#0/2	+	chromosome:AgamP3:2R:1:61545105:1	27351697	GTTATATATCATTTAGTTTAGGGACACTT
HWUSI-EAS1798_0009:3:84:19395:2110#0/1	-	chromosome:AgamP3:2R:1:61545105:1	27351882	TCCAATGAAGGATAGCACGAACAATGCGGTTTGCAT	20:T>C
HWUSI-EAS1798_0009:3:45:14471:6237#0/2	+	chromosome:AgamP3:2R:1:61545105:1	27352584	GAACGTGAAATATTGTTATGGGACTTAGACCGCGTG
HWUSI-EAS1798_0009:3:8:9705:14201#0/2	-	chromosome:AgamP3:2R:1:61545105:1	27360636	ACCTAAAAAAATGAGCAGAAATTAAGCACCAATTTT	8:T>A
HWUSI-EAS1798_0009:3:120:16631:6343#0/2	+	chromosome:AgamP3:2R:1:61545105:1	27362200	ATCGTAGCTTATCAAACTTTATGTTTGATATTATTA	30:C>T,35:G>A
HWUSI-EAS1798_0009:3:64:5836:4113#0/2	+	chromosome:AgamP3:2R:1:61545105:1	27365204	AGAAGAGCTGAGAGTATGGCAATTCGGCAACAACGT	14:C>T
HWUSI-EAS1798_0009:3:54:1014:2711#0/2	-	chromosome:AgamP3:2R:1:61545105:1	27367641	GCTCATTCCACAAAAGGATGCGTCTTTTGCAGGCGA	1:A>G,33:A>T
HWUSI-EAS1798_0009:3:41:2195:17982#0/1	+	chromosome:AgamP3:2R:1:61545105:1	27375639	ATTGGCGATGGTTATGAATCGATAGGATGCGTGGTG	4:A>G,29:G>C
HWUSI-EAS1798_0009:3:51:18589:9331#0/2	-	chromosome:AgamP3:2R:1:61545105:1	27378722	AAAACGAGCCAATTAATTAAAAAAAAAACTAATTAG	17:T>A,28:A>G
HWUSI-EAS1798_0009:3:26:18144:16086#0/1	-	chromosome:AgamP3:2R:1:61545105:1	27388486	TAGAAAAAAGTGTATCCAGATCATTTAACAACATGC
HWUSI-EAS1798_0009:3:26:3775:19783#0/1	-	chromosome:AgamP3:2R:1:61545105:1	27388486	TAGAAAAAAGTGTATCCAGATCATTTAACAACATGC
HWUSI-EAS1798_0009:3:67:7735:14392#0/2	-	chromosome:AgamP3:2R:1:61545105:1	27390589	TACTGCATACTGGACCATTGAGGTGCGAGAGATGTC	3:C>T
HWUSI-EAS1798_0009:3:62:1359:8264#0/2	-	chromosome:AgamP3:2R:1:61545105:1	27392801	AATTAGGATGAGCAATTGACTTGGCTCACCATGGCC	7:A>C
HWUSI-EAS1798_0009:3:9:9327:13953#0/1	+	chromosome:AgamP3:2R:1:61545105:1	27402322	CTGACATTGGGCATATTTGCAAGAACGCTGGCAAGA
HWUSI-EAS1798_0009:3:64:14513:17208#0/2	-	chromosome:AgamP3:2R:1:61545105:1	27405985	TGGAAGTAATGAGTTTTCTACACCACAGCAACTCTG
HWUSI-EAS1798_0009:3:12:17398:4010#0/2	+	chromosome:AgamP3:2R:1:61545105:1	27408682	TTCTACCCGAAACTCCTAGAGGCACACTTCAAGTGC	3:G>T
HWUSI-EAS1798_0009:3:52:14128:10633#0/1	+	chromosome:AgamP3:2R:1:61545105:1	27408682	TTCTACCCGAAACTCCTAGAGGCACACTTCAAGTGC	3:G>T
HWUSI-EAS1798_0009:3:38:11029:15867#0/1	-	chromosome:AgamP3:2R:1:61545105:1	27411760	CGCTTCAATCATTGAGCACACAAAGCACCGATAGTT
HWUSI-EAS1798_0009:3:102:18379:5428#0/1	+	chromosome:AgamP3:2R:1:61545105:1	27411973	TAACCATTGAGCACGAGTTTAAAGAACATGAAAAAA	35:C>A
HWUSI-EAS1798_0009:3:20:13183:3296#0/1	-	chromosome:AgamP3:2R:1:61545105:1	27413069	GTATCGTTCCATGACTTGTCAAACAACGAGGCAAAC
HWUSI-EAS1798_0009:3:25:1862:8305#0/1	+	chromosome:AgamP3:2R:1:61545105:1	27418582	TTGAATTAGGATTATTCGCCAGCTGCAGTTCTCTTA	16:T>C,19:T>C
HWUSI-EAS1798_0009:3:95:17169:2022#0/2	+	chromosome:AgamP3:2R:1:61545105:1	27419552	CACAAACATGAGATATTCAACGGTTATCAAAACAAT	14:T>A
HWUSI-EAS1798_0009:3:49:15916:5920#0/2	+	chromosome:AgamP3:2R:1:61545105:1	27421104	TGCATCATTTCCCAACCTCAACCTCGACAATCACGA	17:C>T
HWUSI-EAS1798_0009:3:1:6709:2501#0/2	-	chromosome:AgamP3:2R:1:61545105:1	27421108	TCATTTCCCAACCTCAACCTCGACAATCACGACCGG	22:C>T
HWUSI-EAS1798_0009:3:111:5154:18218#0/1	-	chromosome:AgamP3:2R:1:61545105:1	27422325	TAACAACAGCAAATCTGACGTGTGCAACTTGTCTTT
HWUSI-EAS1798_0009:3:110:12472:12916#0/1	+	chromosome:AgamP3:2R:1:61545105:1	27433878	CGTTAAAGCTTGAATAATAGATTACAGCAGAAGGTC	11:A>G,20:G>A
HWUSI-EAS1798_0009:3:16:16652:10688#0/2	-	chromosome:AgamP3:2R:1:61545105:1	27446190	CAAAAGTATCTCCACTTGTCTGTCGGATGCAATTCA	9:T>A,10:A>G
HWUSI-EAS1798_0009:3:81:5150:10127#0/2	-	chromosome:AgamP3:2R:1:61545105:1	27446190	CAAAAGTATCTCCACTTGTCTGTCGGATGCAATTCA	9:T>A,10:A>G
HWUSI-EAS1798_0009:3:1:6709:2501#0/1	-	chromosome:AgamP3:2R:1:61545105:1	27524951	TTATATGACAGTTCGTCAAAGTGGTCCTTTCTTCTT	9:G>C,33:G>A
HWUSI-EAS1798_0009:3:111:5154:18218#0/2	-	chromosome:AgamP3:2R:1:61545105:1	27525168	CAAATATCCTGCGCTGCAGAATGCCGAGGAATTAGC	19:T>C,23:T>G
HWUSI-EAS1798_0009:3:95:17169:2022#0/1	+	chromosome:AgamP3:2R:1:61545105:1	27529061	GAAAGGGTTGCAAAGCGAAGGCGCTGCATGAAGCAG	35:T>G
HWUSI-EAS1798_0009:3:49:15916:5920#0/1	+	chromosome:AgamP3:2R:1:61545105:1	27530459	AATAGTTCGGGTGGTCGGGTTAAGGTCCTGCTGTGA	5:G>T,35:G>A
HWUSI-EAS1798_0009:3:20:13183:3296#0/2	-	chromosome:AgamP3:2R:1:61545105:1	27532242	CACAAACATGACACGCAACATTATGCTTATTCATAA	30:G>A,31:G>A
HWUSI-EAS1798_0009:3:25:1862:8305#0/2	+	chromosome:AgamP3:2R:1:61545105:1	27533047	TTTAAGCGTTGTTCTCTGTGTGTTTGTTCTGTTATT	3:T>A,24:G>T
HWUSI-EAS1798_0009:3:38:11029:15867#0/2	-	chromosome:AgamP3:2R:1:61545105:1	27533061	TCTGTGTGTTTGTTCTGTTATTACTTTGTGGTGGTA	2:A>G,25:G>T
HWUSI-EAS1798_0009:3:102:18379:5428#0/2	+	chromosome:AgamP3:2R:1:61545105:1	27537024	CACTTGTCCGTTTTAGCGATGTGTTCTCGAAGCTTA	17:A>G
HWUSI-EAS1798_0009:3:64:14513:17208#0/1	-	chromosome:AgamP3:2R:1:61545105:1	27538152	GATTACAACCTCATCATCGTTTGCTTCTGAACATAA	14:C>T
HWUSI-EAS1798_0009:3:12:17398:4010#0/1	+	chromosome:AgamP3:2R:1:61545105:1	27538688	ACCCACTGTGACACGTACAAATGTGCTAGTAAACGT	27:G>A
HWUSI-EAS1798_0009:3:52:14128:10633#0/2	+	chromosome:AgamP3:2R:1:61545105:1	27538688	ACCCACTGTGACACGTACAAATGTGCTAGTAAACGT	27:G>A
HWUSI-EAS1798_0009:3:9:9327:13953#0/2	+	chromosome:AgamP3:2R:1:61545105:1	27544588	TTAGAAGACCCTACACTTATACGTATCCCATGTATC	3:A>G
HWUSI-EAS1798_0009:3:62:1359:8264#0/1	-	chromosome:AgamP3:2R:1:61545105:1	27548999	GTCTTGATCAATAAAGAAAACGTTGATGGACTATCG	25:G>A,31:C>T
HWUSI-EAS1798_0009:3:26:18144:16086#0/2	-	chromosome:AgamP3:2R:1:61545105:1	27551483	AAGCATTTGTTGGTCTGCTTGCTGTTCATGACGTCT
HWUSI-EAS1798_0009:3:26:3775:19783#0/2	-	chromosome:AgamP3:2R:1:61545105:1	27551483	AAGCATTTGTTGGTCTGCTTGCTGTTCATGACGTCT
HWUSI-EAS1798_0009:3:67:7735:14392#0/1	-	chromosome:AgamP3:2R:1:61545105:1	27553899	CTGCCGTCTCATCTCGTAGGCAGAATCATACCTTCC	2:A>T,30:A>G
HWUSI-EAS1798_0009:3:54:1014:2711#0/1	-	chromosome:AgamP3:2R:1:61545105:1	27582315	GTGCTCACTACAGGAAAAAGAAGAATGAAACTTTCN	0:A>N,23:A>G
HWUSI-EAS1798_0009:3:41:2195:17982#0/2	+	chromosome:AgamP3:2R:1:61545105:1	27583364	AGGGCAAGAAAAAGACGATTGATGGATGAAAATGCA	3:A>G,35:T>A
HWUSI-EAS1798_0009:3:64:5836:4113#0/1	+	chromosome:AgamP3:2R:1:61545105:1	27589460	TTGTTTACACTTTCACCTTAATCTCATACCGGACAT	26:C>T
HWUSI-EAS1798_0009:3:8:9705:14201#0/1	-	chromosome:AgamP3:2R:1:61545105:1	27590659	CGAAGACTGAATAATGTATAGGAAATTGAGCAGTTT	29:A>C
HWUSI-EAS1798_0009:3:120:16631:6343#0/1	+	chromosome:AgamP3:2R:1:61545105:1	27593395	ATCGCCTGTTTCAGACGACGCAAAACATATCCAGAA	1:C>T,16:T>G
HWUSI-EAS1798_0009:3:84:19395:2110#0/2	-	chromosome:AgamP3:2R:1:61545105:1	27599952	TGCTTGATAATACACTGAAACACTCAACTGTTCTGA	4:A>T,5:C>T
HWUSI-EAS1798_0009:3:45:14471:6237#0/1	+	chromosome:AgamP3:2R:1:61545105:1	27602241	AAATCGAATGTTTACCATTTCTTGGCAAAGAAAAAT
HWUSI-EAS1798_0009:3:41:17964:8061#0/1	+	chromosome:AgamP3:2R:1:61545105:1	27603343	ATCAGGAGAATAACATTCGACGGCGCGACCGGTGGA
HWUSI-EAS1798_0009:3:60:2078:2236#0/1	+	chromosome:AgamP3:2R:1:61545105:1	27605185	AAAGAGGAATCAAAGGAATAAAGAAAAATTACATAC	5:A>G,19:G>A
HWUSI-EAS1798_0009:3:28:9859:15576#0/1	-	chromosome:AgamP3:2R:1:61545105:1	27605832	TTCATTTATTACAAATCTTCACCCTTTTGGAAGCCA	12:G>C,15:T>A
HWUSI-EAS1798_0009:3:94:15437:6866#0/2	+	chromosome:AgamP3:2R:1:61545105:1	27606148	CCCCGATCCTCGGTTCGTTTTTTTTACGAGCCAACT	34:A>C,35:C>T
HWUSI-EAS1798_0009:3:120:4961:16537#0/2	-	chromosome:AgamP3:2R:1:61545105:1	27608880	TTTCTTGGGTCAAAAAGAGACCACATTACCCGAGTG	2:A>G
HWUSI-EAS1798_0009:3:62:2901:9167#0/2	+	chromosome:AgamP3:2R:1:61545105:1	27609129	AATATGGTCTAGTCAGTTGTCGAACGAACAATGCAC
HWUSI-EAS1798_0009:3:77:6575:19647#0/1	+	chromosome:AgamP3:2R:1:61545105:1	27609129	AATATGGTCTAGTCAGTTGTCGAACGAACAATGCAC
HWUSI-EAS1798_0009:3:23:18763:14247#0/2	+	chromosome:AgamP3:2R:1:61545105:1	27612052	ATGTATGCAAAATAAATGCATTCCATCGATATATTC	31:A>T
HWUSI-EAS1798_0009:3:56:16923:5778#0/2	-	chromosome:AgamP3:2R:1:61545105:1	27612304	TTCATGGCACCTTAGTGTCAATGGGAATTTATTGCT	1:T>C,26:T>C
HWUSI-EAS1798_0009:3:27:7836:16204#0/2	-	chromosome:AgamP3:2R:1:61545105:1	27615710	ATAATCAAAATCGTTTTGCGAGAGCTTCCAATACAT	17:T>C,33:C>A
HWUSI-EAS1798_0009:3:98:13956:16348#0/1	-	chromosome:AgamP3:2R:1:61545105:1	27615839	TGGCGCTCTGGCGACGGATGAATCCATAAAAACGCA
HWUSI-EAS1798_0009:3:99:2159:2325#0/2	+	chromosome:AgamP3:2R:1:61545105:1	27620813	GCCGTGAGTGCACCATGGGATGGACTTTTATGGCTG	27:A>T
HWUSI-EAS1798_0009:3:106:16365:6060#0/2	-	chromosome:AgamP3:2R:1:61545105:1	27620828	TGGGATGGACTTTTATGGCTGTCTAGTGTATACTCC	1:T>C,23:A>T
HWUSI-EAS1798_0009:3:72:19028:13753#0/2	+	chromosome:AgamP3:2R:1:61545105:1	27626435	GCGAGTACTGCGAGAGCAAGATTGAGTTCTGCGGCA
HWUSI-EAS1798_0009:3:80:16685:7600#0/1	-	chromosome:AgamP3:2R:1:61545105:1	27698611	TAAATCATACACAATTAACATATTTCCCGTTTCTCT
HWUSI-EAS1798_0009:3:94:2096:9139#0/1	-	chromosome:AgamP3:2R:1:61545105:1	27780953	AAATATACCATACGAGCAGTGGTAACGATGTTCTGC	24:T>A,27:T>C
HWUSI-EAS1798_0009:3:115:17103:11387#0/1	-	chromosome:AgamP3:2R:1:61545105:1	27781224	ATCACATTACACAAAATTTTGCTTTGGATACTATGC
HWUSI-EAS1798_0009:3:84:19145:7654#0/2	-	chromosome:AgamP3:2R:1:61545105:1	27781261	TGGCATAGGGGAAGGATTGGTGCCAATAACTATACA	27:C>G,33:A>G
HWUSI-EAS1798_0009:3:88:2739:12181#0/2	-	chromosome:AgamP3:2R:1:61545105:1	27781664	AAAATTCAACGAAGACTTAACAAAAATCACCACCTT	0:A>T,32:T>A
HWUSI-EAS1798_0009:3:96:16692:3022#0/2	-	chromosome:AgamP3:2R:1:61545105:1	27781972	TATTTTTGTACCCAACAAAGCAACAGTAAATGGGAT	34:G>A
HWUSI-EAS1798_0009:3:100:17912:2951#0/1	+	chromosome:AgamP3:2R:1:61545105:1	27786114	GTGCAACTTACACCCGGCGATCTGCTATTGTTACAC
HWUSI-EAS1798_0009:3:32:19146:12526#0/2	+	chromosome:AgamP3:2R:1:61545105:1	27806576	CAATCAACTAACCATTAAGAGCTGCTCCAAAACATG
HWUSI-EAS1798_0009:3:115:6105:2378#0/2	-	chromosome:AgamP3:2R:1:61545105:1	27937991	TTGATCAGCGCCACCTGCCAGCACCATTCGCCATTT
HWUSI-EAS1798_0009:3:66:16551:11581#0/1	-	chromosome:AgamP3:2R:1:61545105:1	27941640	CGACAACGATTTATCGGCCATTCTAGCACAACGTCC	24:C>T
HWUSI-EAS1798_0009:3:47:6218:19697#0/2	-	chromosome:AgamP3:2R:1:61545105:1	27943225	CACAAACAAACTCACACACACACACTCTCTCTCTCT	24:A>T,27:C>A
HWUSI-EAS1798_0009:3:117:11413:3479#0/2	+	chromosome:AgamP3:2R:1:61545105:1	27953987	AATACTACCGAATGTCGTGTTTATAGTTTTATTACA	19:C>T
HWUSI-EAS1798_0009:3:43:8646:18027#0/1	+	chromosome:AgamP3:2R:1:61545105:1	27953987	AATACTACCGAATGTCGTGTTTATAGTTTTATTACA	19:C>T
HWUSI-EAS1798_0009:3:100:12963:18791#0/1	+	chromosome:AgamP3:2R:1:61545105:1	28005603	CCCTTTAGTATAGTGCAGTACGTGCTATTTTGAGCA	26:T>A,32:C>A
HWUSI-EAS1798_0009:3:14:1186:5356#0/2	-	chromosome:AgamP3:2R:1:61545105:1	28036299	ATGACGACCGGTGGCTATTGGTGATGGTCACCAGCA
HWUSI-EAS1798_0009:3:57:4289:5307#0/2	-	chromosome:AgamP3:2R:1:61545105:1	28036299	ATGACGACCGGTGGCTATTGGTGATGGTCACCAGCA
HWUSI-EAS1798_0009:3:91:4531:11845#0/1	+	chromosome:AgamP3:2R:1:61545105:1	28061237	CGACGAGCTCATCATTCACGATCGCGATCTCGGCGA	10:G>A,12:T>C
HWUSI-EAS1798_0009:3:62:1106:15589#0/1	-	chromosome:AgamP3:2R:1:61545105:1	28068971	TCATATCTTTAAAAATATATCATATTAATCTTCAAC	7:A>T,10:A>T
HWUSI-EAS1798_0009:3:70:1834:14822#0/1	+	chromosome:AgamP3:2R:1:61545105:1	28165096	GTACGGTTATAGCTTCGGTGAGGCCACTGCTGGCAC	4:T>G
HWUSI-EAS1798_0009:3:108:15070:1768#0/2	-	chromosome:AgamP3:2R:1:61545105:1	28196228	CAGGCCGGGAACAACAAAACGGCGGCAATATTACTA	26:C>A,32:A>G
HWUSI-EAS1798_0009:3:71:16578:7608#0/1	-	chromosome:AgamP3:2R:1:61545105:1	28198902	TGAAGTACGCCATCACCACCTACCTCTACTGCCGGT	10:T>C
HWUSI-EAS1798_0009:3:110:11896:1907#0/2	+	chromosome:AgamP3:2R:1:61545105:1	28205252	CGTAACGACTGGGCATTGGACAGTGCGAAGTACTGA	3:G>A,26:A>G
HWUSI-EAS1798_0009:3:53:6641:11630#0/2	+	chromosome:AgamP3:2R:1:61545105:1	28219884	ATCATGTGGTTAACACGTTCAGCGCGGCACTGATTT	23:C>G
HWUSI-EAS1798_0009:3:106:15139:17508#0/1	-	chromosome:AgamP3:2R:1:61545105:1	28234925	ACCGACACCAACACACCACCGTTGCGTTGCGTAAAA
HWUSI-EAS1798_0009:3:61:15098:14483#0/2	-	chromosome:AgamP3:2R:1:61545105:1	28362105	TGGACACTTTGAAGATGTGACAGCGTGGGATACGTT	33:C>G
HWUSI-EAS1798_0009:3:14:9830:13516#0/1	+	chromosome:AgamP3:2R:1:61545105:1	28372976	TGCTTTTATTTGATACCTTTTTTGCAACAGGGTCTG	6:C>T,27:T>C
HWUSI-EAS1798_0009:3:91:13766:12515#0/1	+	chromosome:AgamP3:2R:1:61545105:1	28373095	GTTCTGTAAGAATCTCTTCGGCGGTTTCGCTCTGCT
HWUSI-EAS1798_0009:3:113:15210:3928#0/1	+	chromosome:AgamP3:2R:1:61545105:1	28374927	GTGACCTTCTTCGTCATCGCGTTCATCCTCGGATAT
HWUSI-EAS1798_0009:3:52:6585:6703#0/1	+	chromosome:AgamP3:2R:1:61545105:1	28374927	GTGACCTTCTTCGTCATCGCGTTCATCCTCGGATAT
HWUSI-EAS1798_0009:3:76:13747:17543#0/2	+	chromosome:AgamP3:2R:1:61545105:1	28416054	CAACGCTCACCCTTAATTGGCCATCGTGTGCCCTTC
HWUSI-EAS1798_0009:3:118:14052:2171#0/1	-	chromosome:AgamP3:2R:1:61545105:1	28430318	ACAATGGGTGCAAACGACCGAATTTGAAAATAGACC
HWUSI-EAS1798_0009:3:96:8557:3605#0/1	+	chromosome:AgamP3:2R:1:61545105:1	28447686	CGATCGGATCGAATCTTCAGTTGCAACATTCATCAG	10:A>G
HWUSI-EAS1798_0009:3:2:16099:1124#0/1	+	chromosome:AgamP3:2R:1:61545105:1	28468304	TCAACCTAGCAGAACATGTACATGTGCCAAGCCCGC
HWUSI-EAS1798_0009:3:48:8227:8378#0/2	-	chromosome:AgamP3:2R:1:61545105:1	28488578	TTGCTATCATTCGTACTGCGTACAGCTCGGCGATCA
HWUSI-EAS1798_0009:3:81:18194:12810#0/1	-	chromosome:AgamP3:2R:1:61545105:1	28509551	CTCGCTCACTCGCTCTCTCTCTCTCGCTCTCTCTCA	10:T>G,24:T>G
HWUSI-EAS1798_0009:3:98:13048:8881#0/2	-	chromosome:AgamP3:2R:1:61545105:1	28539438	GTCGATCCAGCGACACTGACAGGTCCGGTTCGGTTA	2:C>T
HWUSI-EAS1798_0009:3:41:17964:8061#0/2	-	chromosome:AgamP3:2R:1:61545105:1	28547626	TGGACGGATCGGACGGAGGGAAGAAGGGCGCGGTCG	6:A>G
HWUSI-EAS1798_0009:3:66:15004:13472#0/2	+	chromosome:AgamP3:2R:1:61545105:1	28564004	GTCGCTCGAGGGAAACAAATAACGCCTGTTACCGAA	2:G>C
HWUSI-EAS1798_0009:3:1:4070:11990#0/2	-	chromosome:AgamP3:2R:1:61545105:1	28571122	TGCCGGGTGGCGTTTTTCGTTTCGTTCACCAAATTG	12:A>G
HWUSI-EAS1798_0009:3:11:4039:8395#0/2	+	chromosome:AgamP3:2R:1:61545105:1	28580242	GCTCGTTGCCGCTGCCATCGACCAGTGCCGACTGCT
HWUSI-EAS1798_0009:3:115:4553:11890#0/2	-	chromosome:AgamP3:2R:1:61545105:1	28587564	TGTACTTCCTCCTCCGGTTCCTCCGTGGGGCCGTTG
HWUSI-EAS1798_0009:3:50:7932:16859#0/2	+	chromosome:AgamP3:2R:1:61545105:1	28618853	GTCGTCGGCTGCACCCGTTGCCGCGACGGGCCACAC	3:A>G
HWUSI-EAS1798_0009:3:8:16528:3581#0/2	+	chromosome:AgamP3:2R:1:61545105:1	28618853	GTCGTCGGCTGCACCCGTTGCCGCGACGG	3:A>G
HWUSI-EAS1798_0009:3:16:16652:10688#0/1	+	chromosome:AgamP3:2R:1:61545105:1	28672944	CCGACATGTCGTCGTACGCCGAGGCGCTGCGTGAGG
HWUSI-EAS1798_0009:3:81:5150:10127#0/1	+	chromosome:AgamP3:2R:1:61545105:1	28672944	CCGACATGTCGTCGTACGCCGAGGCGCTGCGTGAGG
HWUSI-EAS1798_0009:3:52:19471:15466#0/2	-	chromosome:AgamP3:2R:1:61545105:1	28766036	GGATAGGAGGCTTCAGTGCAAATCAAACTTAGACAT	26:C>G
HWUSI-EAS1798_0009:3:88:12895:1296#0/1	-	chromosome:AgamP3:2R:1:61545105:1	28805010	TTCAGGCACCAGGTGCAAAGATGACAGTTGGTGTTA	10:G>A,11:T>C
HWUSI-EAS1798_0009:3:112:10849:10676#0/2	+	chromosome:AgamP3:2R:1:61545105:1	28832146	AAAAGCGAAGCAAGCAGAAATAGCCAAACAATGACA	23:A>C
HWUSI-EAS1798_0009:3:17:4021:19073#0/1	-	chromosome:AgamP3:2R:1:61545105:1	28898066	CGAACCGATTACAGTGTGCGACACACATTTCGCACC
HWUSI-EAS1798_0009:3:48:8227:8378#0/1	-	chromosome:AgamP3:2R:1:61545105:1	28907544	ACGAACAATAAAGCGAGGGAGGAAGAGAGCGAGAAA	8:G>A,30:T>C
HWUSI-EAS1798_0009:3:36:16261:16098#0/2	+	chromosome:AgamP3:2R:1:61545105:1	28915564	CACGCCTGCACGCCTCGGTACACTTGCATGTACAGC	12:A>C,28:A>T
HWUSI-EAS1798_0009:3:33:16281:18213#0/2	+	chromosome:AgamP3:2R:1:61545105:1	28932669	CCGACTGGAGCGAACCGTAAGGAAGTGAAGAAGATA	21:A>G,26:A>G
HWUSI-EAS1798_0009:3:48:17386:6729#0/1	+	chromosome:AgamP3:2R:1:61545105:1	28932669	CCGACTGGAGCGAACCGTAAGGAAGTGAAGAAGATA	21:A>G,26:A>G
HWUSI-EAS1798_0009:3:81:6184:7834#0/2	+	chromosome:AgamP3:2R:1:61545105:1	28944199	ACCACCACGATGGGGCAGAAATTATTGGTACCTGGT
HWUSI-EAS1798_0009:3:105:3447:10741#0/1	+	chromosome:AgamP3:2R:1:61545105:1	28964197	TGCGGGATGGCCGGGTAGGGATGATCGGTTGTCAAT	12:C>G,15:G>T
HWUSI-EAS1798_0009:3:96:18273:1206#0/1	+	chromosome:AgamP3:2R:1:61545105:1	28972367	GAAATAGAAATGATTTTAAGTGGCATGAAACACTCA	1:C>A
HWUSI-EAS1798_0009:3:106:11562:14823#0/1	+	chromosome:AgamP3:2R:1:61545105:1	28998915	GGTGGTGGTGGTAGTGGTGATGTTGATGCGCCATCG	35:A>G
HWUSI-EAS1798_0009:3:41:5799:16571#0/1	+	chromosome:AgamP3:2R:1:61545105:1	28998915	GGTGGTGGTGGTAGTGGTGATGTTGATGCGCCATCG	35:A>G
HWUSI-EAS1798_0009:3:89:1473:18610#0/2	+	chromosome:AgamP3:2R:1:61545105:1	28998915	GGTGGTGGTGGTAGTGGTGATGTTGATGCGCCATCG	35:A>G
HWUSI-EAS1798_0009:3:93:18667:6457#0/2	+	chromosome:AgamP3:2R:1:61545105:1	29051955	ATGATAATAATCGTGAGGGCGCGATAGCATTGTCTT	16:T>G
HWUSI-EAS1798_0009:3:117:13797:3635#0/2	-	chromosome:AgamP3:2R:1:61545105:1	29053123	GCACATGGTGTAAAGGATGTGTGGAAAGTGACACAA
HWUSI-EAS1798_0009:3:53:2002:13130#0/2	-	chromosome:AgamP3:2R:1:61545105:1	29077820	AAGTTACCCGCTGTATATGAGCGGTCCCGCGGCACC	18:G>T,22:G>T
HWUSI-EAS1798_0009:3:55:8724:16699#0/1	-	chromosome:AgamP3:2R:1:61545105:1	29078635	CACACATGCACGTACGCGTGTACGCGGGCAGGCACC	5:C>G,15:C>T
HWUSI-EAS1798_0009:3:63:18103:2487#0/1	+	chromosome:AgamP3:2R:1:61545105:1	29078636	ACACATGCACGTACGCGTGTACGCGGGCAGGCACCC	19:C>T,29:C>G
HWUSI-EAS1798_0009:3:115:12802:14741#0/1	+	chromosome:AgamP3:2R:1:61545105:1	29128412	ATGTTTAAAATTGTTTAACGGTTGAGCAAAGACCGC	5:C>T
HWUSI-EAS1798_0009:3:39:14570:8227#0/2	-	chromosome:AgamP3:2R:1:61545105:1	29137557	TCATCCTACCGATAATCACAGGCTTTCTCATAATAC	13:T>C,23:A>T
HWUSI-EAS1798_0009:3:31:3172:14545#0/2	-	chromosome:AgamP3:2R:1:61545105:1	29162800	CGCTGCCGTGTGTGAAGCATTAAGGAAGAATCAGGT	33:T>C
HWUSI-EAS1798_0009:3:12:8979:5962#0/2	-	chromosome:AgamP3:2R:1:61545105:1	29203705	ACCCCATGCCGACACACACACACACACACACACACA	25:C>G,28:A>G
HWUSI-EAS1798_0009:3:53:18329:15196#0/1	-	chromosome:AgamP3:2R:1:61545105:1	29203705	ACCCCATGCCGACACACACACACACACACACACACA	25:C>G,28:A>G
HWUSI-EAS1798_0009:3:27:10738:8584#0/2	+	chromosome:AgamP3:2R:1:61545105:1	29203768	ACACACACACACACACACACACACACGATTTGCGGC	26:A>G,28:G>T
HWUSI-EAS1798_0009:3:94:14435:13503#0/1	+	chromosome:AgamP3:2R:1:61545105:1	29203768	ACACACACACACACACACACACACACGATTTGCGGC	26:A>G,28:G>T
HWUSI-EAS1798_0009:3:75:6822:11268#0/2	-	chromosome:AgamP3:2R:1:61545105:1	29228690	TCGGACGACTTGCGGATGCAGTCCCGCACCGCCTGC
HWUSI-EAS1798_0009:3:9:12260:17427#0/2	+	chromosome:AgamP3:2R:1:61545105:1	29334921	AAGGCCGCCGTTGGAAAGTTTGCTGTTTGCAAAGTG	10:A>T,22:G>C
HWUSI-EAS1798_0009:3:45:12945:4902#0/1	-	chromosome:AgamP3:2R:1:61545105:1	29405580	AAAACCACCCTTAGCGACTGACTGCTCCATTATCTG	4:G>A,19:C>A
HWUSI-EAS1798_0009:3:37:8821:9056#0/1	+	chromosome:AgamP3:2R:1:61545105:1	29405825	AGAGAAAGAAAGAGAGAGATAAAGAGATAGAGTGAG	19:G>T,32:A>T
HWUSI-EAS1798_0009:3:44:5093:13385#0/2	+	chromosome:AgamP3:2R:1:61545105:1	29405825	AGAGAAAGAAAGAGAGAGATAAAGAGATAGAGTGAG	19:G>T,32:A>T
HWUSI-EAS1798_0009:3:116:1058:18997#0/1	+	chromosome:AgamP3:2R:1:61545105:1	29427828	TTTAGCTAGTAATAGCCTAAAAGGATGCACTTTTTA	35:T>A
HWUSI-EAS1798_0009:3:82:1767:19761#0/1	+	chromosome:AgamP3:2R:1:61545105:1	29427828	TTTAGCTAGTAATAGCCTAAAAGGATGCACTTTTTA	35:T>A
HWUSI-EAS1798_0009:3:76:1208:18727#0/1	+	chromosome:AgamP3:2R:1:61545105:1	29447204	CGATTATTAAGCAGTTTTCTTTTAGTTTAGCAACAC
HWUSI-EAS1798_0009:3:86:13108:3579#0/1	-	chromosome:AgamP3:2R:1:61545105:1	29603504	AAAAGAAGAGAAAACAAGCATGTTAAGTGTGCAATA	11:T>A
HWUSI-EAS1798_0009:3:7:4410:11623#0/2	+	chromosome:AgamP3:2R:1:61545105:1	29654376	TATCCCGAACAGTGCAAAGAAAAAAGTGAAATCAGT	26:G>T
HWUSI-EAS1798_0009:3:55:2183:16116#0/2	+	chromosome:AgamP3:2R:1:61545105:1	29677488	TGTGCAGAACTGAACCCGGGGGACTATACACACAGC	4:T>C,21:A>G
HWUSI-EAS1798_0009:3:49:5420:16782#0/1	+	chromosome:AgamP3:2R:1:61545105:1	29825150	CTAAGGCAGCTTTACACGTGCTCCTACTTGCAGCAA	35:C>A
HWUSI-EAS1798_0009:3:20:10618:9987#0/2	-	chromosome:AgamP3:2R:1:61545105:1	29832147	GAAGTTCAGTGGAGGGGAGGTTGAAAGCTTGGCTGG	29:T>C
HWUSI-EAS1798_0009:3:34:5377:2230#0/1	-	chromosome:AgamP3:2R:1:61545105:1	29834703	TGCAGTAACCATGACGACAGCACTTGGTAGGCCTTA
HWUSI-EAS1798_0009:3:6:18708:13049#0/2	-	chromosome:AgamP3:2R:1:61545105:1	29836839	GCTCGAGGCTGCACAGATCGTCCGTCTGGTAGAACT
HWUSI-EAS1798_0009:3:97:18698:15178#0/2	-	chromosome:AgamP3:2R:1:61545105:1	29836922	GCCTCGAGCCGCTTCGTGGCGTTCGCCCGCTTCGCA	13:C>T
HWUSI-EAS1798_0009:3:25:6208:9163#0/2	-	chromosome:AgamP3:2R:1:61545105:1	29837037	CGCGCCGCTGCCACGCCGCCTTGAACCGTTCGCGGA
HWUSI-EAS1798_0009:3:82:16119:919#0/1	-	chromosome:AgamP3:2R:1:61545105:1	29837392	AAGCAAAACCTGATCGTACTGAAAATATAAAACACN	0:T>N
HWUSI-EAS1798_0009:3:87:14933:19067#0/1	+	chromosome:AgamP3:2R:1:61545105:1	29839397	ATGCCACCGTGCGATTTTTGCTGTCCAATCTAAACA
HWUSI-EAS1798_0009:3:91:15307:12412#0/2	+	chromosome:AgamP3:2R:1:61545105:1	29839462	ACCGTGCGCGTACATCCGGTGGTGCTGTTCCAGATT	11:G>A,26:A>G
HWUSI-EAS1798_0009:3:86:6675:3874#0/1	+	chromosome:AgamP3:2R:1:61545105:1	29839916	AGCTCCGTCATCCACGAATACTATGCCCGTGAGTGC	5:G>C
HWUSI-EAS1798_0009:3:17:2919:1685#0/2	+	chromosome:AgamP3:2R:1:61545105:1	29840165	CGCACCGTTTCGCCGATGCTCGACCTGGCACAGGTG	29:G>A
HWUSI-EAS1798_0009:3:98:8144:2859#0/2	+	chromosome:AgamP3:2R:1:61545105:1	29840165	CGCACCGTTTCGCCGATGCTCGACCTGGCACAGGTG	29:G>A
HWUSI-EAS1798_0009:3:49:9844:19282#0/1	+	chromosome:AgamP3:2R:1:61545105:1	29840297	GGACGCGCGCTGCTCGATCTGATCCACTCGGTGCCG
HWUSI-EAS1798_0009:3:58:15703:3670#0/1	+	chromosome:AgamP3:2R:1:61545105:1	29840398	CACGTTGTCGCAGCTAATTAAAACTCAACTGCAATT
HWUSI-EAS1798_0009:3:68:6625:4299#0/1	+	chromosome:AgamP3:2R:1:61545105:1	29840398	CACGTTGTCGCAGCTAATTAAAACTCAACTGCAATT
HWUSI-EAS1798_0009:3:106:19379:16924#0/2	+	chromosome:AgamP3:2R:1:61545105:1	29840988	TATGAATGACAACCACATGTCAGCCATGCGTACGAT
HWUSI-EAS1798_0009:3:101:12283:12471#0/2	+	chromosome:AgamP3:2R:1:61545105:1	29840991	GAATGACAACCACATGTCAGCCATGCGTACGATCAA
HWUSI-EAS1798_0009:3:105:12903:1941#0/2	+	chromosome:AgamP3:2R:1:61545105:1	29840991	GAATGACAACCACATGTCAGCCATGCGTACGATCAA
HWUSI-EAS1798_0009:3:87:6912:17694#0/2	+	chromosome:AgamP3:2R:1:61545105:1	29841300	GCACACGTTTCACACTCCAGGCGGATGACCTATTTC	11:G>A,35:A>C
HWUSI-EAS1798_0009:3:6:2544:11471#0/2	+	chromosome:AgamP3:2R:1:61545105:1	29841565	CGTGAGCTAATGAAAAACGGCAACTTCAACGCGCGC	8:G>A,28:T>A
HWUSI-EAS1798_0009:3:69:14643:15150#0/2	+	chromosome:AgamP3:2R:1:61545105:1	29841571	CTAATGAAAAACGGCAACTTCAACGCGCGCTTGATT	2:G>A,22:T>A
HWUSI-EAS1798_0009:3:57:4038:12777#0/2	+	chromosome:AgamP3:2R:1:61545105:1	29857289	CACCGTTGCACCGTTGCACGGGTGCATTCGCGCACT
HWUSI-EAS1798_0009:3:17:4021:19073#0/2	-	chromosome:AgamP3:2R:1:61545105:1	29877786	GAGCTCGGTCTCGTCGGTCGGAAGTGGTAACATTTT
HWUSI-EAS1798_0009:3:49:17523:19517#0/1	-	chromosome:AgamP3:2R:1:61545105:1	29898792	TCTTGGGGCTTTGTTTTTATCTGCACAGGACTCAAC
HWUSI-EAS1798_0009:3:108:10262:3830#0/2	-	chromosome:AgamP3:2R:1:61545105:1	29950286	TGTTACGTCTAGGACGGTTGTGTGATACGGTGTGTA	18:C>T
HWUSI-EAS1798_0009:3:48:7845:6621#0/2	-	chromosome:AgamP3:2R:1:61545105:1	29951385	GGGTAGGAAACACAAACACACACACACACACACACA	21:C>A,29:A>G
HWUSI-EAS1798_0009:3:93:17579:8226#0/2	-	chromosome:AgamP3:2R:1:61545105:1	29981076	CTGTAGCAGCAGCAGCAGCAGCAGCACAT	0:C>T,10:T>C
HWUSI-EAS1798_0009:3:1:1263:8932#0/2	-	chromosome:AgamP3:2R:1:61545105:1	29990034	AATCCCATTTGACTGTGTTTTCTTTGCTTCGTTTTA	12:C>T
HWUSI-EAS1798_0009:3:38:17298:8845#0/2	-	chromosome:AgamP3:2R:1:61545105:1	30014165	AGGATGTGCGACAGCGTTACTTCCACGGTCATTTCG	27:T>C
HWUSI-EAS1798_0009:3:73:15143:15584#0/2	+	chromosome:AgamP3:2R:1:61545105:1	30041159	CAATTATAATACAAGGTTGACGAGTTCACTTGCTTT	0:T>C,13:T>A
HWUSI-EAS1798_0009:3:87:13820:8983#0/1	-	chromosome:AgamP3:2R:1:61545105:1	30045089	AATCTATATCTCTTACACTAAATAATAACCTAACAT
HWUSI-EAS1798_0009:3:87:13836:9003#0/1	-	chromosome:AgamP3:2R:1:61545105:1	30045089	AATCTATATCTCTTACACTAAATAATAACCTAACAT
HWUSI-EAS1798_0009:3:75:8991:11196#0/2	-	chromosome:AgamP3:2R:1:61545105:1	30062315	GGATGGCGTAGATTGGACGCGAGGGGGTTGCGGAGT	35:A>G
HWUSI-EAS1798_0009:3:29:13136:2246#0/2	+	chromosome:AgamP3:2R:1:61545105:1	30081838	CATCTTCGCTCACCTTGCAACGCTCCCCGCGCCGTT
HWUSI-EAS1798_0009:3:1:7449:1869#0/1	+	chromosome:AgamP3:2R:1:61545105:1	30144231	TCGTGCTCTTTTGCATAAGGCAATTTTCTAGCGCTC
HWUSI-EAS1798_0009:3:40:11789:15406#0/1	+	chromosome:AgamP3:2R:1:61545105:1	30144912	TCAGCGTGTATCACCGCCATCATCATCATCATCGTT	33:A>G,35:C>T
HWUSI-EAS1798_0009:3:91:13051:5159#0/1	+	chromosome:AgamP3:2R:1:61545105:1	30144912	TCAGCGTGTATCACCGCCATCATCATCATCATCGTT	33:A>G,35:C>T
HWUSI-EAS1798_0009:3:82:17019:18050#0/1	+	chromosome:AgamP3:2R:1:61545105:1	30166997	GGCTGTATGCGTGTGTCTGTGTGTGTGTGTGTGTGC	6:C>A,16:G>C
HWUSI-EAS1798_0009:3:113:12528:962#0/2	+	chromosome:AgamP3:2R:1:61545105:1	30181086	CAATCAACATAGAGAGAGAGAGCAAGAGAATCATCA	11:C>G,23:G>A
HWUSI-EAS1798_0009:3:99:16465:13051#0/2	-	chromosome:AgamP3:2R:1:61545105:1	30228863	CGCAGCCGCTGGCCAACGTGCATCCTCCGGTGCATC
HWUSI-EAS1798_0009:3:30:14534:11965#0/1	+	chromosome:AgamP3:2R:1:61545105:1	30277436	ACAAACTATGCTTTTAGCTCTTTCACGCCTTCGAGA	8:C>T
HWUSI-EAS1798_0009:3:111:19490:2100#0/1	-	chromosome:AgamP3:2R:1:61545105:1	30288779	AAGCATGTATGTATGTGTGTGTGTGTGTGTGTGTTT	1:G>T,33:A>G
HWUSI-EAS1798_0009:3:62:17642:18144#0/2	+	chromosome:AgamP3:2R:1:61545105:1	30375344	TGCCGCACCGCACACACACACACACACACACACACA	2:G>C,9:A>G
HWUSI-EAS1798_0009:3:120:7088:19362#0/1	+	chromosome:AgamP3:2R:1:61545105:1	30457241	GGCAGATCCGTAACGAAGTACGCGGCCTCCAACATG	25:G>C
HWUSI-EAS1798_0009:3:87:9339:16926#0/1	-	chromosome:AgamP3:2R:1:61545105:1	30471413	CCTGGCCGAACAGAAACAGCCCCGCTACCGCACCGT	35:G>C
HWUSI-EAS1798_0009:3:105:2660:17343#0/1	-	chromosome:AgamP3:2R:1:61545105:1	30475222	GCTTAAGAAGATATTCCTTTTAAGTGATTTTCGAAG	0:A>G,8:A>T
HWUSI-EAS1798_0009:3:109:7768:3936#0/1	-	chromosome:AgamP3:2R:1:61545105:1	30476258	GGATGGGTGATGATTTATGAGGTCCCGGTCGGTCAC
HWUSI-EAS1798_0009:3:92:7321:15058#0/1	+	chromosome:AgamP3:2R:1:61545105:1	30533108	CGATTTGAAGGTGCTTGACGATTCGGGTTCGCTGCG	15:A>T
HWUSI-EAS1798_0009:3:42:12987:4913#0/2	-	chromosome:AgamP3:2R:1:61545105:1	30544512	TACGTTTGAATTAATATATATATCTTCTTGCAATTT
HWUSI-EAS1798_0009:3:63:6196:18969#0/2	+	chromosome:AgamP3:2R:1:61545105:1	30559966	AGTGGACGACGAGCTGAAAAAGCTCCGGACGTCGAT	6:T>C
HWUSI-EAS1798_0009:3:28:18326:18103#0/1	-	chromosome:AgamP3:2R:1:61545105:1	30595837	CTTTTCCCTGAAGAAAGAGTCAATAAAGTGTCCCAC	26:T>G,29:A>C
HWUSI-EAS1798_0009:3:90:5954:4393#0/1	-	chromosome:AgamP3:2R:1:61545105:1	30627302	ACCGGCGCGCGTGCATCGCACCTTCGTTTGCATCAC	15:T>C,35:G>A
HWUSI-EAS1798_0009:3:50:12219:1759#0/2	-	chromosome:AgamP3:2R:1:61545105:1	30627608	GAACCCGCACGTCGTGCGCAAGCTGATCTACTGCTC
HWUSI-EAS1798_0009:3:23:7206:7716#0/2	+	chromosome:AgamP3:2R:1:61545105:1	30627636	TACTGCTCGCGTACGGTGCCCGAGATTGAGAAGGTC	35:A>C
HWUSI-EAS1798_0009:3:50:13353:1478#0/2	+	chromosome:AgamP3:2R:1:61545105:1	30627646	GTACGGTGCCCGAGATTGAGAAGGTCATTGCCGAGC	25:A>C
HWUSI-EAS1798_0009:3:49:14071:3525#0/1	-	chromosome:AgamP3:2R:1:61545105:1	30627822	TGCTACGGCATGACCGCGAGCTACGTGCGCGAACGG
HWUSI-EAS1798_0009:3:55:16981:11684#0/2	+	chromosome:AgamP3:2R:1:61545105:1	30628011	TTTGCCATCAACCAGGCGCACGTGGTCGTGTACAGC
HWUSI-EAS1798_0009:3:55:16991:11709#0/2	+	chromosome:AgamP3:2R:1:61545105:1	30628011	TTTGCCATCAACCAGGCGCACGTGGTCGTGTACAGC
HWUSI-EAS1798_0009:3:104:2117:8476#0/1	-	chromosome:AgamP3:2R:1:61545105:1	30628074	GCGGAGGTGGTCTCGAAGGAGCTGGCCCGCGAATCG
HWUSI-EAS1798_0009:3:119:8298:12845#0/1	+	chromosome:AgamP3:2R:1:61545105:1	30628114	TCGTGTGCGACGAAGCGCACAACATCGACAACGTGT	13:G>A
HWUSI-EAS1798_0009:3:18:10678:11369#0/2	-	chromosome:AgamP3:2R:1:61545105:1	30628124	CGAAGCGCACAACATCGACAACGTGTGCGTGGACTC	32:G>A
HWUSI-EAS1798_0009:3:17:17877:18258#0/2	-	chromosome:AgamP3:2R:1:61545105:1	30628183	GGCTGATCGAGCGCAGCACGACCGGTATACACAACC
HWUSI-EAS1798_0009:3:84:13772:18037#0/2	-	chromosome:AgamP3:2R:1:61545105:1	30628211	ACACAACCTGGAGAAGAAAGTGGCCGAGTAAGCGCG
HWUSI-EAS1798_0009:3:69:5744:12650#0/1	-	chromosome:AgamP3:2R:1:61545105:1	30628579	TTGCGCGACGTACAGCAGAAGGTGTGCATCGAGCGG
HWUSI-EAS1798_0009:3:58:4058:14019#0/1	-	chromosome:AgamP3:2R:1:61545105:1	30628671	CACGGACCTGAGCGAGTACGGCCCGCTGTCGGTCAT
HWUSI-EAS1798_0009:3:114:19116:19580#0/1	-	chromosome:AgamP3:2R:1:61545105:1	30628794	GAATCCGATCATGCACTTTAGCTGTCTCGATTCGTC	17:C>T
HWUSI-EAS1798_0009:3:3:3548:2227#0/1	+	chromosome:AgamP3:2R:1:61545105:1	30628993	CAAATGGGCCGAAACAAATGGCCACTGGATGGGGTT	6:C>G
HWUSI-EAS1798_0009:3:91:8607:2891#0/2	-	chromosome:AgamP3:2R:1:61545105:1	30629036	AATTGTCATTGCTCTTTCCATTCCGCAGATTGTAGC	33:C>T,35:T>A
HWUSI-EAS1798_0009:3:90:9688:15212#0/2	-	chromosome:AgamP3:2R:1:61545105:1	30629156	GGTGGAGACGGCCAAAACCGTACCGGACGGGGTGGT	35:T>G
HWUSI-EAS1798_0009:3:99:14930:12961#0/2	-	chromosome:AgamP3:2R:1:61545105:1	30629271	CGCTACAAGCTACTGTTCATCGAAACGCAGGACAAT
HWUSI-EAS1798_0009:3:30:18757:18325#0/2	-	chromosome:AgamP3:2R:1:61545105:1	30629296	CGCAGGACAATGCGGAAACGTCCTACGCGCTGATGA	7:A>G
HWUSI-EAS1798_0009:3:71:8567:20070#0/1	-	chromosome:AgamP3:2R:1:61545105:1	30629338	TGAAGGCGTGCGAGTGTGGCCGCGGTGCCGTGCTGT
HWUSI-EAS1798_0009:3:110:15590:1396#0/1	-	chromosome:AgamP3:2R:1:61545105:1	30629441	GATGTTTGGCATTCCGTACGTGTACACCCAGTCGCG
HWUSI-EAS1798_0009:3:31:18976:1276#0/1	-	chromosome:AgamP3:2R:1:61545105:1	30629470	AGTCGCGCATACTGAAGGCACGGTTGGACTATTTGC
HWUSI-EAS1798_0009:3:89:19508:2988#0/2	-	chromosome:AgamP3:2R:1:61545105:1	30629475	CGCATACTGAAGGCACGGTTGGACTATTTGCGCGAT
HWUSI-EAS1798_0009:3:88:2336:12771#0/1	-	chromosome:AgamP3:2R:1:61545105:1	30629520	ATACGGGAGAACGATTTTCTTACCTTCGATGCACTG
HWUSI-EAS1798_0009:3:71:7142:18736#0/2	-	chromosome:AgamP3:2R:1:61545105:1	30629526	GAGAACGATTTTCTTACCTTCGATGCACTGCGGCAT
HWUSI-EAS1798_0009:3:30:6388:1010#0/2	-	chromosome:AgamP3:2R:1:61545105:1	30629528	GAACGATTTTCTTACCTTCGATGCACTGCGGCAT
HWUSI-EAS1798_0009:3:8:14913:10016#0/2	-	chromosome:AgamP3:2R:1:61545105:1	30629551	CACTGCGGCATGCGGCACAGTGCGTTGGTCGTGCTA
HWUSI-EAS1798_0009:3:101:18514:19235#0/2	+	chromosome:AgamP3:2R:1:61545105:1	30629670	TTGTCTCCCAAAACAGTGGTAAGACCGATTACGGTA	3:C>T,9:C>A
HWUSI-EAS1798_0009:3:107:8069:8438#0/1	-	chromosome:AgamP3:2R:1:61545105:1	30629686	TGGTAAGACCGATTACGTTATTATGATCTTCGCGGA	18:G>T
HWUSI-EAS1798_0009:3:63:19471:11329#0/2	+	chromosome:AgamP3:2R:1:61545105:1	30629884	CCTTCACCGCTTGCCAAACGCTGGCTCCGACAGATG	7:A>C
HWUSI-EAS1798_0009:3:22:7576:19562#0/2	+	chromosome:AgamP3:2R:1:61545105:1	30629912	GACAGATGGCACAGCCGTTCACCCGCGAAGATCATA	34:G>T,35:C>A
HWUSI-EAS1798_0009:3:24:8540:3601#0/1	+	chromosome:AgamP3:2R:1:61545105:1	30629948	TCGGCGTTTCGCTACTTACGCTCGAGCAACTGCAAA	22:T>C
HWUSI-EAS1798_0009:3:35:4592:18921#0/2	-	chromosome:AgamP3:2R:1:61545105:1	30629970	CGAGCAACTGCAAAGCATGGAGCGGGAAAAGCTGGA	35:T>C
HWUSI-EAS1798_0009:3:42:16289:6385#0/1	-	chromosome:AgamP3:2R:1:61545105:1	30789559	TATCCGGGCGCGTCTGCTCTGGAAGCTTTTCTGCTC	0:T>C,17:T>C
HWUSI-EAS1798_0009:3:13:16066:12772#0/1	+	chromosome:AgamP3:2R:1:61545105:1	30794056	GCAGCCGGCAGGCCGGAAGAAACCGTGTGGCAGAAT
HWUSI-EAS1798_0009:3:21:6047:4513#0/2	+	chromosome:AgamP3:2R:1:61545105:1	30794056	GCAGCCGGCAGGCCGGAAGAAACCGTGTGGCAGAAT
HWUSI-EAS1798_0009:3:52:19171:16452#0/2	+	chromosome:AgamP3:2R:1:61545105:1	30794056	GCAGCCGGCAGGCCGGAAGAAACCGTGTGGCAGAAT
HWUSI-EAS1798_0009:3:58:7450:15783#0/2	+	chromosome:AgamP3:2R:1:61545105:1	30794056	GCAGCCGGCAGGCCGGAAGAAACCGTGTGGCAGAAT
HWUSI-EAS1798_0009:3:114:14791:14697#0/1	+	chromosome:AgamP3:2R:1:61545105:1	30850937	GATGCAATCAATGTTCAATCACTTTCCTAAGTGATT	26:T>C
HWUSI-EAS1798_0009:3:76:14933:19288#0/1	+	chromosome:AgamP3:2R:1:61545105:1	30850937	GATGCAATCAATGTTCAATCACTTTCCTAAGTGATT	26:T>C
HWUSI-EAS1798_0009:3:11:13024:16271#0/2	-	chromosome:AgamP3:2R:1:61545105:1	30871388	GCGGATTATCAGTCGGATCGCACTAAACGGAAGGTG	35:A>G
HWUSI-EAS1798_0009:3:59:1398:3903#0/2	-	chromosome:AgamP3:2R:1:61545105:1	30871388	GCAGATTATCAGTCGGATCGCACTAAACGGAAGGTG	33:G>A,35:A>G
HWUSI-EAS1798_0009:3:110:4545:17245#0/1	-	chromosome:AgamP3:2R:1:61545105:1	30938918	AATGAACCACGCGCTGCAAACGATCGGAACGGATAA
HWUSI-EAS1798_0009:3:61:4253:14708#0/1	-	chromosome:AgamP3:2R:1:61545105:1	30944852	GAGGCCGGTCAGCACTCTTGCTCGTTTTACACAGCG	14:C>T,16:C>G
HWUSI-EAS1798_0009:3:77:7610:8116#0/2	-	chromosome:AgamP3:2R:1:61545105:1	31116161	CCGGCCCGATCGGGGGATCGCTTTCTTTCTCACGTC	35:T>C
HWUSI-EAS1798_0009:3:71:11090:11330#0/2	-	chromosome:AgamP3:2R:1:61545105:1	31120046	CACAGGCAACGAACGGCAAGATCGACTTAAACCGGT
HWUSI-EAS1798_0009:3:94:17231:3075#0/1	-	chromosome:AgamP3:2R:1:61545105:1	31127503	GAGCCACGAACGAACCGAACGGGTCAAATTAACCAC
HWUSI-EAS1798_0009:3:37:18352:4479#0/1	+	chromosome:AgamP3:2R:1:61545105:1	31164568	TCCATCGTCCACTTCTTCCTCCTTCACCACGATCGT
HWUSI-EAS1798_0009:3:72:11882:6657#0/1	+	chromosome:AgamP3:2R:1:61545105:1	31181237	AGCCAAAAGAAGAAGAAGAAGACTATGGAATGACGG	22:G>C
HWUSI-EAS1798_0009:3:42:3175:8218#0/2	+	chromosome:AgamP3:2R:1:61545105:1	31181488	GAAGGCATCCTAAGTTTTCTCGACAAAATTTTTAGA
HWUSI-EAS1798_0009:3:115:1412:9878#0/2	+	chromosome:AgamP3:2R:1:61545105:1	31181668	TGCGGCATGGAAGGATAGGGTCTTCAAGAAGCGATA	6:T>A,16:G>A
HWUSI-EAS1798_0009:3:70:1229:14260#0/1	+	chromosome:AgamP3:2R:1:61545105:1	31181689	CTTCAAGAAGCAATATTGATCCTTTTTTTGTTATTT	11:G>A
HWUSI-EAS1798_0009:3:73:19142:2798#0/2	-	chromosome:AgamP3:2R:1:61545105:1	31181705	TGATCCTTTTTTTGTTATTTTTTGACTAATCACATT
HWUSI-EAS1798_0009:3:11:17688:1944#0/2	+	chromosome:AgamP3:2R:1:61545105:1	31181853	ATAATACCTAAGAGGTTTCTAAAAGGTTAAATTGTA
HWUSI-EAS1798_0009:3:95:2225:1382#0/2	+	chromosome:AgamP3:2R:1:61545105:1	31181853	ATAATACCTAAGAGGTTTCTAAAAGGTTAAATTGTA
HWUSI-EAS1798_0009:3:19:4915:7882#0/1	-	chromosome:AgamP3:2R:1:61545105:1	31181877	GGTTAAATTGTAATAAATTAAGCGCTGATAAAAAAC
HWUSI-EAS1798_0009:3:55:14023:16542#0/2	+	chromosome:AgamP3:2R:1:61545105:1	31226503	TGACGGCGGACGTGACCTCGTACGCGCAGCGAATCA	9:C>A,35:T>A
HWUSI-EAS1798_0009:3:32:12197:1734#0/2	-	chromosome:AgamP3:2R:1:61545105:1	31233435	AATTGCACTGAGGGAACACAAGGAATACGATACCAA	11:G>A,30:T>C
HWUSI-EAS1798_0009:3:37:14100:19559#0/2	+	chromosome:AgamP3:2R:1:61545105:1	31240008	CTAATAGGACACAGCAGTTTGACACAATTCGAATCT	19:C>T,28:G>T
HWUSI-EAS1798_0009:3:6:7561:18518#0/1	+	chromosome:AgamP3:2R:1:61545105:1	31277791	CTGCAATCGGGGTGAGTGCTCTGGCCTCCACGGCTT	28:A>C
HWUSI-EAS1798_0009:3:75:8991:11196#0/1	-	chromosome:AgamP3:2R:1:61545105:1	31317441	AGGAAGCAAAAGGTCACCAGGCGAAGATACTTTGAT
HWUSI-EAS1798_0009:3:97:2345:16234#0/2	-	chromosome:AgamP3:2R:1:61545105:1	31321433	CGATGATGTCGCTTTCCTCGTCCGAGCTTTTGTGCT	3:C>T
HWUSI-EAS1798_0009:3:52:18008:11499#0/1	+	chromosome:AgamP3:2R:1:61545105:1	31325738	CACACACACACACACACACACACACAGTTTGCAAAC	26:T>G,34:T>A
HWUSI-EAS1798_0009:3:108:14313:5755#0/1	-	chromosome:AgamP3:2R:1:61545105:1	31337108	GAAAAGAGCGCAAAAATAAAGCCATACTAACAAACA	7:G>A,32:G>A
HWUSI-EAS1798_0009:3:14:19774:16252#0/1	-	chromosome:AgamP3:2R:1:61545105:1	31376755	TCGACCCTTTTGCTGGCGATAAGAATTTTGCTGCTA	34:G>C,35:A>T
HWUSI-EAS1798_0009:3:24:17649:5277#0/1	+	chromosome:AgamP3:2R:1:61545105:1	31429419	CCGATCGTTCTGATAGCGGCCGCCACCGCCGCCACC	33:T>A
HWUSI-EAS1798_0009:3:26:16137:5476#0/2	+	chromosome:AgamP3:2R:1:61545105:1	31446069	AAAACACACACACACGCATACACCCACAAACACACA	23:A>C,28:C>A
HWUSI-EAS1798_0009:3:45:4864:12577#0/2	-	chromosome:AgamP3:2R:1:61545105:1	31477373	GGATTCCGGAGCTGATTCCGGAGTTAACTCCGGAAT	10:G>A,35:C>G
HWUSI-EAS1798_0009:3:114:7867:18602#0/2	+	chromosome:AgamP3:2R:1:61545105:1	31518954	AACCATCATGCCACGTGCAACGAGCAACAGTGCAGC
HWUSI-EAS1798_0009:3:41:3246:9015#0/2	-	chromosome:AgamP3:2R:1:61545105:1	31555489	GCAGTTGTAAGGAATGGCAAACATTTCCCATTTTCG	18:T>C,30:C>T
HWUSI-EAS1798_0009:3:110:3208:6678#0/2	+	chromosome:AgamP3:2R:1:61545105:1	31580297	CTATAACCTATTTTTCAATCTATCTTCTTCTTTCCT	12:C>T
HWUSI-EAS1798_0009:3:84:3666:12313#0/2	-	chromosome:AgamP3:2R:1:61545105:1	31636612	CGTCACTTTTTGACAGGACGGATGATAGCTTTTACT	2:G>A,10:A>T
HWUSI-EAS1798_0009:3:57:5198:4111#0/1	+	chromosome:AgamP3:2R:1:61545105:1	31679777	CGTCTCACGCGTTTGCTGACCATGAACGTGAACATG
HWUSI-EAS1798_0009:3:9:1927:16701#0/2	-	chromosome:AgamP3:2R:1:61545105:1	31781823	CACGCTCCAAGAGAGAGAGAGAGAGAGAGAGAGAGA	30:A>T,33:G>C
HWUSI-EAS1798_0009:3:38:4488:5718#0/2	+	chromosome:AgamP3:2R:1:61545105:1	31882533	AAAAAGCATCACCATCTTCACCGCCGTCGCTGCGTG
HWUSI-EAS1798_0009:3:25:1142:7740#0/1	-	chromosome:AgamP3:2R:1:61545105:1	31886489	GGGTATTTGTAGCAACCGTGCTGTAGCTCACGGGAC
HWUSI-EAS1798_0009:3:19:14593:16287#0/2	-	chromosome:AgamP3:2R:1:61545105:1	31889473	CAAAATTGGTACCGACGTATCAAAATTATCATAACC	5:G>A
HWUSI-EAS1798_0009:3:20:2536:11420#0/2	-	chromosome:AgamP3:2R:1:61545105:1	31981409	GCCTAATTAAGATGTAACAGTTCAATTGAGAAAAAA	6:A>G,8:T>G
HWUSI-EAS1798_0009:3:24:13006:8145#0/2	-	chromosome:AgamP3:2R:1:61545105:1	32019625	GGGATGGAATAAATTTCGGTGAACCGCCGCTTGTCC
HWUSI-EAS1798_0009:3:3:3410:8703#0/2	+	chromosome:AgamP3:2R:1:61545105:1	32036350	TAAACCTATATAGCCCAACACATCATTTCCGGTGCT	30:C>G
HWUSI-EAS1798_0009:3:17:18420:3936#0/1	-	chromosome:AgamP3:2R:1:61545105:1	32107531	ACTTCACGTGTGTGTGTGCGTGCGTGTGTGTGTGTG	13:T>C,17:T>C
HWUSI-EAS1798_0009:3:13:6244:4691#0/1	-	chromosome:AgamP3:2R:1:61545105:1	32139964	AAAGGCCACTAAATCTTCTTCCGGATCGTGATATTT
HWUSI-EAS1798_0009:3:27:7682:11926#0/1	-	chromosome:AgamP3:2R:1:61545105:1	32139964	AAAGGCCACTAAATCTTCTTCCGGATCGTGATATTT
HWUSI-EAS1798_0009:3:12:14124:17104#0/2	-	chromosome:AgamP3:2R:1:61545105:1	32141369	ACTGTTTTTAACGCACGTAAATGCTGTTCACAATCA	22:T>C,28:C>T
HWUSI-EAS1798_0009:3:93:9249:4928#0/1	-	chromosome:AgamP3:2R:1:61545105:1	32160409	ATACATGGTCTCTTTACCAACATATTTAATACATTT	17:T>A,31:G>A
HWUSI-EAS1798_0009:3:110:18831:11489#0/1	-	chromosome:AgamP3:2R:1:61545105:1	32161041	TGTCTTAAGAGTTGAGGACTGTACCAAGGTAGCTAA	9:C>A,35:A>T
HWUSI-EAS1798_0009:3:76:8424:4343#0/1	+	chromosome:AgamP3:2R:1:61545105:1	32161043	TCTTAAGAGTTGAGGACTGTACCAAGGTAGCTAAGT	24:C>A
HWUSI-EAS1798_0009:3:8:12408:10321#0/2	+	chromosome:AgamP3:2R:1:61545105:1	32199049	GAAAAGTACCATCCTTCACCAACATATTGCTACAAA	22:T>C,24:C>T
HWUSI-EAS1798_0009:3:58:7610:9563#0/1	-	chromosome:AgamP3:2R:1:61545105:1	32235679	CAGCACGATGTAGTTCGTCGACTCGGACACGTTCAG
HWUSI-EAS1798_0009:3:107:5882:17378#0/1	+	chromosome:AgamP3:2R:1:61545105:1	32252828	GATCAAACTCGTCGTTAGTTCGTCCTCCCGCAGCGG
HWUSI-EAS1798_0009:3:38:14306:8308#0/2	-	chromosome:AgamP3:2R:1:61545105:1	32256568	AAGTAGAAGCACGCGAAAAAGGAACGGAGCCAGATC	8:G>A
HWUSI-EAS1798_0009:3:14:11352:20355#0/2	+	chromosome:AgamP3:2R:1:61545105:1	32258222	GTATACATTACAATAATTAGCCCACCAGCTAGCTC	34:T>C
HWUSI-EAS1798_0009:3:93:12718:1277#0/2	-	chromosome:AgamP3:2R:1:61545105:1	32380078	CTTCAGTTGTCAGTCGATCGATAACCTCCGGTCGTG	5:A>G,21:T>C
HWUSI-EAS1798_0009:3:59:15327:2390#0/2	+	chromosome:AgamP3:2R:1:61545105:1	32382088	CTGCAAAGCGTCCGGCGGTGAAGCGGTACGATTTAA	33:A>T
HWUSI-EAS1798_0009:3:64:15102:11003#0/1	-	chromosome:AgamP3:2R:1:61545105:1	32397888	TACTACACTAGCCAGCTTTAGTGCTTAATTCATGCA
HWUSI-EAS1798_0009:3:110:19339:4673#0/1	-	chromosome:AgamP3:2R:1:61545105:1	32413891	GTCCGACGCACTATTTTTCAGACCGACTGTTTCCTC	18:C>T,30:G>A
HWUSI-EAS1798_0009:3:112:8460:3325#0/1	-	chromosome:AgamP3:2R:1:61545105:1	32420816	ATCTTCTCGATCGCGCTGGGCAATCCGGACCCGGTC
HWUSI-EAS1798_0009:3:17:17110:16347#0/1	-	chromosome:AgamP3:2R:1:61545105:1	32420816	ATCTTCTCGATCGCGCTGGGCAATCCGGACCCGGTC
HWUSI-EAS1798_0009:3:39:1887:2980#0/2	-	chromosome:AgamP3:2R:1:61545105:1	32457529	TTGTTAGAAGCAGCAGCAGCAGCAGCAGCAGCAACA	28:C>A,32:A>T
HWUSI-EAS1798_0009:3:64:7278:17187#0/2	-	chromosome:AgamP3:2R:1:61545105:1	32515537	CTCTCTCTCTCTCTCTCTGTCTCTCTCCCCCTCGTT	8:T>C,17:C>G
HWUSI-EAS1798_0009:3:113:1648:1190#0/1	+	chromosome:AgamP3:2R:1:61545105:1	32537166	CGACTCCGGACGACTCCGGACGACTATGTACAACTC	25:C>A,28:G>T
HWUSI-EAS1798_0009:3:49:9327:9573#0/1	+	chromosome:AgamP3:2R:1:61545105:1	32537223	AGACGACTCCGGACGACTCCGGGAGACTCCGGACTA	22:A>G,23:C>A
HWUSI-EAS1798_0009:3:6:7561:18518#0/2	-	chromosome:AgamP3:2R:1:61545105:1	32549534	AGGCAAGCAGTCGCTGGAAACGATCTGTCTCCTGTT
HWUSI-EAS1798_0009:3:34:7821:14532#0/2	-	chromosome:AgamP3:2R:1:61545105:1	32552150	TTTTTATCGCATGATATTGTTAACAAATAAACACAC
HWUSI-EAS1798_0009:3:103:12012:7182#0/2	-	chromosome:AgamP3:2R:1:61545105:1	32625194	TCGTTCTGCCTTACGACGAGAACAAAACGTGAGGAA	33:T>G
HWUSI-EAS1798_0009:3:55:2918:8088#0/1	-	chromosome:AgamP3:2R:1:61545105:1	32625194	TCGTTCTGCCTTACGACGAGAACAAAACGTGAGGAA	33:T>G
HWUSI-EAS1798_0009:3:80:4599:4608#0/2	-	chromosome:AgamP3:2R:1:61545105:1	32625194	TCGTTCTGCCTTACGACGAGAACAAAACGTGAGGAA	33:T>G
HWUSI-EAS1798_0009:3:90:14014:11153#0/1	-	chromosome:AgamP3:2R:1:61545105:1	32625194	TCGTTCTGCCTTACGACGAGAACAAAACGTGAGGAA	33:T>G
HWUSI-EAS1798_0009:3:48:10872:1254#0/1	-	chromosome:AgamP3:2R:1:61545105:1	32750650	TCCAAAACATAAAATTTTACCAAGGAATCAATGCAT	25:C>A,28:A>C
HWUSI-EAS1798_0009:3:109:15677:13705#0/1	-	chromosome:AgamP3:2R:1:61545105:1	32751795	TAAATGTTTATTTTTTTCAAAACGTGTGTATTGATG	19:G>T,29:C>T
HWUSI-EAS1798_0009:3:38:15419:13013#0/1	-	chromosome:AgamP3:2R:1:61545105:1	32779186	TAGACCGTTTTGTCAGCTTTTCTACACAATACCTTA	9:T>C,35:A>T
HWUSI-EAS1798_0009:3:3:4725:16560#0/2	-	chromosome:AgamP3:2R:1:61545105:1	32792752	GATTGATGTTTATTTTAGCCCCAGAAACCCCCTTCC	0:G>C
HWUSI-EAS1798_0009:3:83:16939:11631#0/2	-	chromosome:AgamP3:2R:1:61545105:1	32812082	CTCCATAAGATTCGCTGAAGATTTCTGTCACTCTCC
HWUSI-EAS1798_0009:3:89:19690:10667#0/2	-	chromosome:AgamP3:2R:1:61545105:1	32887375	GGCAGCGGTGGTGGTGGTGGTGGTGGTGGTGGAGGA	28:A>G
HWUSI-EAS1798_0009:3:2:10539:19279#0/2	-	chromosome:AgamP3:2R:1:61545105:1	32931758	CTTCCTCTTCTTTTGCCACTACAACCGCTGCCGGTC	20:G>C,31:T>C
HWUSI-EAS1798_0009:3:104:3139:14989#0/1	-	chromosome:AgamP3:2R:1:61545105:1	32963643	TTGAGGGCGAGCTGACCTGCCCCGCCCGGACCCACG	18:C>T,21:G>A
HWUSI-EAS1798_0009:3:59:9448:16799#0/2	-	chromosome:AgamP3:2R:1:61545105:1	32985387	CCAGGAAAAGAGAAAAGGAGAGAGAGAGAGAGAGAG	31:A>G,34:A>C
HWUSI-EAS1798_0009:3:10:4871:5678#0/1	+	chromosome:AgamP3:2R:1:61545105:1	32996168	AATTTACTTTGACTCCTAGTACGTACTTGGATTGAT	31:C>T,34:G>A
HWUSI-EAS1798_0009:3:1:9742:4624#0/2	-	chromosome:AgamP3:2R:1:61545105:1	33067063	ATATTTTACAACACATTCGAGGCAACACCATCACTT
HWUSI-EAS1798_0009:3:7:12698:12680#0/1	-	chromosome:AgamP3:2R:1:61545105:1	33067063	ATATTTTACAACACATTCGAGGCAACACCATCACTT
HWUSI-EAS1798_0009:3:41:8078:16288#0/2	-	chromosome:AgamP3:2R:1:61545105:1	33118492	TTTGCTCAAAATTTTCGACGAGAACGAGCTTGAGCT	5:G>T,26:G>A
HWUSI-EAS1798_0009:3:72:12386:16604#0/2	-	chromosome:AgamP3:2R:1:61545105:1	33123042	GCAGTGCTGTCGTTGGGGCTGTGTGCGTAGGGCTCT
HWUSI-EAS1798_0009:3:49:14023:2279#0/2	+	chromosome:AgamP3:2R:1:61545105:1	33133720	ATCTGGTCGGGGTACTGTTCGCGCTACTGGTCAACT	28:A>G
HWUSI-EAS1798_0009:3:66:10184:18306#0/1	+	chromosome:AgamP3:2R:1:61545105:1	33133720	ATCTGGTCGGGGTACTGTTCGCGCTACTGGTCAACT	28:A>G
HWUSI-EAS1798_0009:3:13:16066:12772#0/2	-	chromosome:AgamP3:2R:1:61545105:1	33142446	TTTTCGGGTCACTGGGCCATTAGATCGCGTCTCGAA	1:G>A
HWUSI-EAS1798_0009:3:21:6047:4513#0/1	-	chromosome:AgamP3:2R:1:61545105:1	33142446	TTTTCGGGTCACTGGGCCATTAGATCGCGTCTCGAA	1:G>A
HWUSI-EAS1798_0009:3:52:19171:16452#0/1	-	chromosome:AgamP3:2R:1:61545105:1	33142446	TTTTCGGGTCACTGGGCCATTAGATCGCGTCTCGAA	1:G>A
HWUSI-EAS1798_0009:3:58:7450:15783#0/1	-	chromosome:AgamP3:2R:1:61545105:1	33142446	TTTTCGGGTCACTGGGCCATTAGATCGCGTCTCGAA	1:G>A
HWUSI-EAS1798_0009:3:24:5392:1579#0/1	+	chromosome:AgamP3:2R:1:61545105:1	33170685	CACACTTCCACCTACTACAACTCGGCTCATTTCAAC	34:G>A
HWUSI-EAS1798_0009:3:115:1300:8680#0/1	-	chromosome:AgamP3:2R:1:61545105:1	33183152	CTAACATTGATTGGTTGGTTGGTATAGTATAAGCTA	12:T>A
HWUSI-EAS1798_0009:3:68:19516:18686#0/2	+	chromosome:AgamP3:2R:1:61545105:1	33188651	CGACGGTGCCGGTGGCTCGAATTTATAATCTCTCGC
HWUSI-EAS1798_0009:3:62:13416:9836#0/2	+	chromosome:AgamP3:2R:1:61545105:1	33234350	TCTACTGTACTGTAATCCACGTTCCTCTTACTCCTG	33:G>C,35:T>G
HWUSI-EAS1798_0009:3:58:2387:10978#0/2	+	chromosome:AgamP3:2R:1:61545105:1	33243118	AATGTAATGAACCGTTGAATGATACTTATTGCACAT
HWUSI-EAS1798_0009:3:36:14707:4139#0/2	+	chromosome:AgamP3:2R:1:61545105:1	33256285	GTTCGTTTTCCAATTTCTTCGCTCTCTGGTTCTGTG	24:A>T
HWUSI-EAS1798_0009:3:5:11754:8423#0/2	+	chromosome:AgamP3:2R:1:61545105:1	33256285	GTTCGTTTTCCAATTTCTTCGCTCTCTGGTTCTGTG	24:A>T
HWUSI-EAS1798_0009:3:119:3043:17878#0/1	+	chromosome:AgamP3:2R:1:61545105:1	33265765	TGTGGGAAGTGCGAGAGCGAGTCAGAAATATGCGTC	25:C>A,34:C>T
HWUSI-EAS1798_0009:3:108:2998:4025#0/1	-	chromosome:AgamP3:2R:1:61545105:1	33275176	AAAGCAACCTTGTTGAACAATTCTAATAAGAATTTC	10:C>A,20:G>A
HWUSI-EAS1798_0009:3:43:2980:14011#0/2	+	chromosome:AgamP3:2R:1:61545105:1	33277034	CGGGATCGTTTCAGCCTAACGGTATGCAATGTGCCT	5:C>T
HWUSI-EAS1798_0009:3:3:9583:1826#0/2	-	chromosome:AgamP3:2R:1:61545105:1	33322683	ATTTATAAATCGCTAAAATTCATAAAGCTTAAGCTT	5:G>A,24:T>G
HWUSI-EAS1798_0009:3:38:17298:8845#0/1	-	chromosome:AgamP3:2R:1:61545105:1	33395989	GGTGCTGCAAACCATACCCGGCCGGGAGCTGCACAC
HWUSI-EAS1798_0009:3:120:3817:6480#0/2	-	chromosome:AgamP3:2R:1:61545105:1	33436777	GATTGGATATCAATATAATTGAACCAAAAAAATCTA	0:G>A,4:T>A
HWUSI-EAS1798_0009:3:54:4715:13910#0/1	-	chromosome:AgamP3:2R:1:61545105:1	33436777	GATTGGATATCAATATAATTGAACCAAAAAAATCTA	0:G>A,4:T>A
HWUSI-EAS1798_0009:3:9:13208:6296#0/1	+	chromosome:AgamP3:2R:1:61545105:1	33437949	CACCTACGTCCGATAGGTCGACTGCAGTTGGTTCAG	7:A>G,20:T>A
HWUSI-EAS1798_0009:3:21:4444:15579#0/1	-	chromosome:AgamP3:2R:1:61545105:1	33458399	AAATACTTTTCAAAAATAAAAATGGAAACTCGAATG	22:C>A,29:A>T
HWUSI-EAS1798_0009:3:38:16274:5585#0/1	+	chromosome:AgamP3:2R:1:61545105:1	33461174	CATCAGAAATGGAGGAACGAGATTCCAATATAATTC	11:C>G
HWUSI-EAS1798_0009:3:1:1665:14861#0/1	-	chromosome:AgamP3:2R:1:61545105:1	33469366	GACAGAGCACGTGCTCGTATTTTTAGCACGGCCAAC
HWUSI-EAS1798_0009:3:22:5961:9582#0/1	+	chromosome:AgamP3:2R:1:61545105:1	33481825	AGCACGAGGCAGGATGACTGTGCGGCTACCGATTCC
HWUSI-EAS1798_0009:3:50:3798:5599#0/1	+	chromosome:AgamP3:2R:1:61545105:1	33481825	AGCACGAGGCAGGATGACTGTGCGGCTACCGATTCC
HWUSI-EAS1798_0009:3:80:14121:9318#0/2	-	chromosome:AgamP3:2R:1:61545105:1	33496586	AGAGATAGAGAGAGAGAGAGCGAGAGAGCGAGATCG	15:A>C,30:G>T
HWUSI-EAS1798_0009:3:108:2998:4025#0/2	+	chromosome:AgamP3:2R:1:61545105:1	33511045	GGTGGAGGAGATCCAGCTGTACAAGTACACCTCGCC
HWUSI-EAS1798_0009:3:54:8310:6502#0/2	-	chromosome:AgamP3:2R:1:61545105:1	33528082	ACCTTTAAAAAACGAACATTTTACGCTGAAAAATGA	12:T>C,23:A>C
HWUSI-EAS1798_0009:3:38:14306:8308#0/1	+	chromosome:AgamP3:2R:1:61545105:1	33529784	AGCCGCCATCATTCCTTTGTAAACGGAAAAGCCAGC	4:C>G,35:G>C
HWUSI-EAS1798_0009:3:30:7931:14624#0/1	-	chromosome:AgamP3:2R:1:61545105:1	33561877	ACATCAACAACAACAACAACAGCCTCTCCCATCACT	10:T>C
HWUSI-EAS1798_0009:3:100:6978:9924#0/2	-	chromosome:AgamP3:2R:1:61545105:1	33586611	CGATGGGTGGGTAAGATTGCAAGTAAAATCAATATT
HWUSI-EAS1798_0009:3:67:2858:8561#0/2	+	chromosome:AgamP3:2R:1:61545105:1	33661741	GTATTGTATTGTTGATATTCAAATTATCATTATCGT
HWUSI-EAS1798_0009:3:63:6576:8686#0/2	+	chromosome:AgamP3:2R:1:61545105:1	33661770	TTATCGTACGGCTTTGGTCGTTGTCACTGTCATCAT
HWUSI-EAS1798_0009:3:13:7784:1731#0/2	+	chromosome:AgamP3:2R:1:61545105:1	33697609	GGGCAACCCGTTTTTTAATGAAGGGATACACGGTGA
HWUSI-EAS1798_0009:3:56:3793:20265#0/1	+	chromosome:AgamP3:2R:1:61545105:1	33715640	CCCACTTGGAGGTCGGCCCGGTAGCTGCACCGGAGG
HWUSI-EAS1798_0009:3:22:7662:2221#0/1	-	chromosome:AgamP3:2R:1:61545105:1	33736739	GCTGCAGGTGGAAACGGGACACTTGGAGCTGAGAAA
HWUSI-EAS1798_0009:3:7:10169:3269#0/1	-	chromosome:AgamP3:2R:1:61545105:1	33736739	GCTGCAGGTGGAAACGGGACACTTGGAGCTGAGAAA
HWUSI-EAS1798_0009:3:118:11993:15758#0/2	+	chromosome:AgamP3:2R:1:61545105:1	33791537	GCTTTAAAATCATCAATCGGTTTCTGATTGCTTTGG	11:T>A
HWUSI-EAS1798_0009:3:56:5427:9375#0/2	+	chromosome:AgamP3:2R:1:61545105:1	33791537	GCTTTAAAATCATCAATCGGTTTCTGATTGCTTTGG	11:T>A
HWUSI-EAS1798_0009:3:17:7112:3985#0/1	+	chromosome:AgamP3:2R:1:61545105:1	33791554	CGGTTTCTGATTCCTTTGGCTTCTTTGATGTCGGAT	12:G>C
HWUSI-EAS1798_0009:3:43:3903:12457#0/2	+	chromosome:AgamP3:2R:1:61545105:1	33791554	CGGTTTCTGATTGCTTTGGCTTCTTTGATGTCGGAT
HWUSI-EAS1798_0009:3:89:11666:1740#0/2	+	chromosome:AgamP3:2R:1:61545105:1	33791558	TTCTGATTGCTTTGGCTTCTTTGATGTCGGATGCAT
HWUSI-EAS1798_0009:3:15:18876:15537#0/2	+	chromosome:AgamP3:2R:1:61545105:1	33791567	CTTTGGCTTCTTTGATGTCGGATGCATGGACGTTAA	35:C>A
HWUSI-EAS1798_0009:3:47:7871:6193#0/2	+	chromosome:AgamP3:2R:1:61545105:1	33791586	GGATGCATGGACGTTACTACAATGATGAAAACTATT	32:G>T
HWUSI-EAS1798_0009:3:96:3074:11759#0/2	+	chromosome:AgamP3:2R:1:61545105:1	33791661	TAATTATAAATGAATAGCACGGGCCCGTTAGTCCTA
HWUSI-EAS1798_0009:3:34:12094:8422#0/2	+	chromosome:AgamP3:2R:1:61545105:1	33791676	AGCACGGGCCCGTTAGTCCTATTTGAATACTCACTG	35:A>G
HWUSI-EAS1798_0009:3:73:14610:8212#0/2	+	chromosome:AgamP3:2R:1:61545105:1	33791676	AGCACGGGCCCGTTAGTCCTATTTGAATACTCACTG	35:A>G
HWUSI-EAS1798_0009:3:2:8725:11369#0/1	+	chromosome:AgamP3:2R:1:61545105:1	33791687	GTTAGTCCTATTTGAATACTCACTGCATGTGCGCTG	24:A>G
HWUSI-EAS1798_0009:3:13:3678:4223#0/2	-	chromosome:AgamP3:2R:1:61545105:1	33791710	TACATGTGCGCTGTAGGTTAGATCTCCCTATCTTTT	4:A>C,6:C>A
HWUSI-EAS1798_0009:3:118:12233:6480#0/2	+	chromosome:AgamP3:2R:1:61545105:1	33791713	ATGTGCGCTGTAGGTTAGATCTCCCTCTTTTTTGCA	28:A>T
HWUSI-EAS1798_0009:3:4:2035:1144#0/2	+	chromosome:AgamP3:2R:1:61545105:1	33791725	GGTTAGATCTCCCTATCTTTTGCACTATCTCTCTCT	14:C>A,16:A>C
HWUSI-EAS1798_0009:3:103:16826:20120#0/2	+	chromosome:AgamP3:2R:1:61545105:1	33791726	GTTAGATCTCCCTATCTTTTGCACTATCTCTCTCTC	13:C>A,15:A>C
HWUSI-EAS1798_0009:3:65:15756:13440#0/2	+	chromosome:AgamP3:2R:1:61545105:1	33791752	TCTCTCTCTCAATCGTCTGGTCAGCGACCTGTAACT
HWUSI-EAS1798_0009:3:11:8339:5462#0/1	+	chromosome:AgamP3:2R:1:61545105:1	33791862	AGAATGGCTAAGTTTGATCGGACCACAACAGCTTCT	14:C>T
HWUSI-EAS1798_0009:3:113:10333:19394#0/2	+	chromosome:AgamP3:2R:1:61545105:1	33791951	CAAACAACATGCTCGTCATGGGCTCAAGTCCCGTAT
HWUSI-EAS1798_0009:3:22:6229:8459#0/1	+	chromosome:AgamP3:2R:1:61545105:1	33791983	GTATGGACCGCCCCCCTCATACATAGGACTGACTAT
HWUSI-EAS1798_0009:3:69:8704:6770#0/1	+	chromosome:AgamP3:2R:1:61545105:1	33791983	GTATGGACCGCCCCCCTCATACATAGGACTGACTAT
HWUSI-EAS1798_0009:3:10:7220:11356#0/2	-	chromosome:AgamP3:2R:1:61545105:1	33792040	CTTAATTACATTGATAAATCATTTAGTGGTACAGGC	14:A>T,15:G>A
HWUSI-EAS1798_0009:3:114:11737:7156#0/2	+	chromosome:AgamP3:2R:1:61545105:1	33792159	ATCAAACTGACCAAACCTTTTTGCAAGCTAGTTCCA	4:G>A
HWUSI-EAS1798_0009:3:10:14316:6062#0/2	-	chromosome:AgamP3:2R:1:61545105:1	33792185	GCTAGTTCCATTTCTCACACAACAATTTTGGTAGAT
HWUSI-EAS1798_0009:3:118:10541:14185#0/1	+	chromosome:AgamP3:2R:1:61545105:1	33792193	CATTTCTCACACAACAATTTTGGTAGATGATAGAAC
HWUSI-EAS1798_0009:3:21:5368:15901#0/2	+	chromosome:AgamP3:2R:1:61545105:1	33792196	TTCTCACACAACAATTTTGGTAGATGATAGAAGTCC	32:C>G,33:A>T
HWUSI-EAS1798_0009:3:16:14137:3542#0/1	+	chromosome:AgamP3:2R:1:61545105:1	33792279	GCACTTTCTTTCTTTTTGGCTTAACGACGCGAACAT
HWUSI-EAS1798_0009:3:104:17294:15990#0/1	+	chromosome:AgamP3:2R:1:61545105:1	33792348	TACCACGCTACCGGATAGTTGATCCTTGCTACGGGG	8:A>T,9:G>A
HWUSI-EAS1798_0009:3:54:2062:11850#0/1	+	chromosome:AgamP3:2R:1:61545105:1	33792411	TGACAGGCATGTTATTAGGTCGTACGAATTGATGAC
HWUSI-EAS1798_0009:3:99:7611:11584#0/2	+	chromosome:AgamP3:2R:1:61545105:1	33792411	TGACAGGCATGTTATTAGGTCGTACGAATTGATGAC
HWUSI-EAS1798_0009:3:77:13655:8942#0/2	+	chromosome:AgamP3:2R:1:61545105:1	33792560	TGTATAAATGCTTACAAGACTTATTCGTATCACCTT	35:A>T
HWUSI-EAS1798_0009:3:23:11387:19648#0/1	-	chromosome:AgamP3:2R:1:61545105:1	33792574	CAAGACTTATTCGTATCACCAAACCGGATAGTCAAT	12:T>C,15:T>A
HWUSI-EAS1798_0009:3:12:10297:9319#0/1	+	chromosome:AgamP3:2R:1:61545105:1	33792768	ACGGTATTGATCATCATAATGCAAAACCCATCAATT	5:C>A
HWUSI-EAS1798_0009:3:40:9244:7949#0/1	+	chromosome:AgamP3:2R:1:61545105:1	33792789	CAAAACCCATCAATTGCACTCATTCAATACAAAGAC
HWUSI-EAS1798_0009:3:109:2444:5381#0/2	+	chromosome:AgamP3:2R:1:61545105:1	33792805	CACTCATTCAATACAAAGACGATCTATAGCTTAAAA
HWUSI-EAS1798_0009:3:44:9809:2241#0/2	+	chromosome:AgamP3:2R:1:61545105:1	33792805	CACTCATTCAATACAAAGACGATCTATAGCTTAAAA
HWUSI-EAS1798_0009:3:5:13856:16067#0/2	+	chromosome:AgamP3:2R:1:61545105:1	33792805	CACTCATTCAATACAAAGACGATCTATAGCTTAAAA
HWUSI-EAS1798_0009:3:104:12468:8435#0/2	+	chromosome:AgamP3:2R:1:61545105:1	33792837	AAAAAATATTTTGCCATATTTTATTGTTAATAATTG
HWUSI-EAS1798_0009:3:14:5715:13892#0/1	+	chromosome:AgamP3:2R:1:61545105:1	33792854	ATTTTATTGTTAATAATTGAAATAATAACAGATGTT
HWUSI-EAS1798_0009:3:120:14801:5280#0/2	+	chromosome:AgamP3:2R:1:61545105:1	33792857	TTATTGTTAATAATTGAAATAATAACAGATGTTGAA
HWUSI-EAS1798_0009:3:49:7286:6459#0/2	+	chromosome:AgamP3:2R:1:61545105:1	33792857	TTATTGTTAATAATTGAAATAATAACAGATGTTGAA
HWUSI-EAS1798_0009:3:44:5260:15563#0/2	+	chromosome:AgamP3:2R:1:61545105:1	33792944	TTACTTATCATTACACATACCTTGTTCATATTCAAT	16:T>A,18:G>A
HWUSI-EAS1798_0009:3:97:2173:4867#0/2	+	chromosome:AgamP3:2R:1:61545105:1	33793079	ATGGTAGCAGCAATTCCTATTTACTTTTTCTGCACG	2:A>G,29:G>C
HWUSI-EAS1798_0009:3:54:18263:20146#0/1	-	chromosome:AgamP3:2R:1:61545105:1	33793210	TTCGTTACATCTGGCGGCATCTTAAACTGCAGCTTC
HWUSI-EAS1798_0009:3:86:12541:4358#0/2	+	chromosome:AgamP3:2R:1:61545105:1	33793228	ATCTTAAACTGCAGCTTCATAATTTTACGGTACGAT
HWUSI-EAS1798_0009:3:21:18309:16374#0/1	+	chromosome:AgamP3:2R:1:61545105:1	33793298	GCCAGCACGCCCAAATTCCAGAGATCGACAGTTTTT	20:T>G
HWUSI-EAS1798_0009:3:67:4178:19230#0/1	+	chromosome:AgamP3:2R:1:61545105:1	33793305	CGCCCAAATTCCAGAGATCGACAGTTTTTGTGTGCG	13:T>G
HWUSI-EAS1798_0009:3:113:6973:6573#0/2	-	chromosome:AgamP3:2R:1:61545105:1	33793308	CCAAATTCCATAGATCGACAGTTTTTGTGTGCGGCT
HWUSI-EAS1798_0009:3:26:14391:4630#0/2	-	chromosome:AgamP3:2R:1:61545105:1	33793519	CCGGATCATCATTGGCGGTGAATTCGAGCATGGGGT	25:T>A
HWUSI-EAS1798_0009:3:106:16840:12482#0/2	-	chromosome:AgamP3:2R:1:61545105:1	33793597	GCGCACCGGACATGGCTGTTTGCGATGGCTGGGGCA	3:A>G
HWUSI-EAS1798_0009:3:13:11941:18532#0/2	-	chromosome:AgamP3:2R:1:61545105:1	33793608	ATGGCTGTTTGCGATGGCTGGGGCATGTTGTGAAGA	14:A>G
HWUSI-EAS1798_0009:3:51:10345:10958#0/1	+	chromosome:AgamP3:2R:1:61545105:1	33793723	GATGGCTAGATCAGGTGAAGTAAAACCTCGAAGATC	25:T>C
HWUSI-EAS1798_0009:3:84:15537:13833#0/2	-	chromosome:AgamP3:2R:1:61545105:1	33793791	TGTCCAGGCATTCCTATCAAGAGATAGATGGAGAGG	33:A>T,35:C>T
HWUSI-EAS1798_0009:3:90:16832:19329#0/1	+	chromosome:AgamP3:2R:1:61545105:1	33793982	GCAGGGGTTTGAGAAACCGATACAAACGAACTAACC	22:T>C,28:G>A
HWUSI-EAS1798_0009:3:81:4151:19834#0/2	+	chromosome:AgamP3:2R:1:61545105:1	33794023	ATGTATTGGCATTTCTCGAAAAAGCCTTTGAACACG
HWUSI-EAS1798_0009:3:91:19362:4801#0/2	+	chromosome:AgamP3:2R:1:61545105:1	33794023	ATGTATTGGCATTTCTCGAAAAAGCCTTTGAACACG
HWUSI-EAS1798_0009:3:47:13451:12344#0/1	-	chromosome:AgamP3:2R:1:61545105:1	33794129	ATAACAAAATATATAGTTTCTGTGATATCACCACGG	34:G>T
HWUSI-EAS1798_0009:3:52:17359:8924#0/1	+	chromosome:AgamP3:2R:1:61545105:1	33794220	AACCCAACACCGACGTATGATGCACCCTGCACTGCG	27:G>T
HWUSI-EAS1798_0009:3:120:8843:5288#0/2	-	chromosome:AgamP3:2R:1:61545105:1	33794260	AGGGAAATGCGCATCCGATCATAGTCTGCACTAACC
HWUSI-EAS1798_0009:3:87:1634:1504#0/2	-	chromosome:AgamP3:2R:1:61545105:1	33794433	TGTACATTGTTAACGAAACGTACGCACCATTATGTG	1:A>T,33:C>T
HWUSI-EAS1798_0009:3:107:10743:12914#0/2	-	chromosome:AgamP3:2R:1:61545105:1	33794504	AAATACAAATGGAGAAACACCGTAAACGAGCAATTA
HWUSI-EAS1798_0009:3:37:11551:9849#0/2	+	chromosome:AgamP3:2R:1:61545105:1	33794583	GACACATATTTGCTTCCGTAATAGGTAATCGAAAGG	2:A>C,35:A>G
HWUSI-EAS1798_0009:3:110:16732:11195#0/2	-	chromosome:AgamP3:2R:1:61545105:1	33794768	TCGTATAACATCCGGCACCTTTAAACAATGCTAGCT	3:G>A,35:A>T
HWUSI-EAS1798_0009:3:34:3618:1961#0/2	-	chromosome:AgamP3:2R:1:61545105:1	33794768	TCGTATAACATCCGGCACCTTTAAACAATGCTAGCT	3:G>A,35:A>T
HWUSI-EAS1798_0009:3:53:3689:8193#0/1	-	chromosome:AgamP3:2R:1:61545105:1	33794960	TCTCCGTTGTTGTCTTATCCGAAGCACCATGGAGCA	23:C>T
HWUSI-EAS1798_0009:3:109:17009:4471#0/2	-	chromosome:AgamP3:2R:1:61545105:1	33795346	TGTACCACACTTTTATCGGCACGTCGTGCTGGATGA	0:G>A,25:G>T
HWUSI-EAS1798_0009:3:33:1743:2778#0/1	+	chromosome:AgamP3:2R:1:61545105:1	33881287	GATTGGATTGATTGGCGCTGGGTAGCGGAAACGAGG	0:A>G,1:G>A
HWUSI-EAS1798_0009:3:110:18705:13828#0/1	-	chromosome:AgamP3:2R:1:61545105:1	33881510	ACTTTGTATTATTGCGTAAATTACGCCACCTCTGCG	5:A>T
HWUSI-EAS1798_0009:3:105:3447:10741#0/2	+	chromosome:AgamP3:2R:1:61545105:1	33914774	GGTGTGAAAATGCTGTACATCGAAGCAGCCAGGTTA	30:C>A,32:A>G
HWUSI-EAS1798_0009:3:22:7662:2221#0/2	-	chromosome:AgamP3:2R:1:61545105:1	33924316	AATTGTCTTCGTCCCAATGCAACAAACGCGAGCGCA	18:A>T,29:T>C
HWUSI-EAS1798_0009:3:7:10169:3269#0/2	-	chromosome:AgamP3:2R:1:61545105:1	33924316	AATTGTCTTCGTCCCAATGCAACAAACGCGAGCGCA	18:A>T,29:T>C
HWUSI-EAS1798_0009:3:12:5169:20268#0/2	+	chromosome:AgamP3:2R:1:61545105:1	33946390	AGCAATCGAGTGCCGATGATAACACGCCTGCAAATA
HWUSI-EAS1798_0009:3:75:14193:2192#0/2	-	chromosome:AgamP3:2R:1:61545105:1	33946567	AAGGTGAATGATAGCCACAACCTGCTTCAGAAAAAA	20:T>C,33:A>G
HWUSI-EAS1798_0009:3:56:10063:6449#0/1	-	chromosome:AgamP3:2R:1:61545105:1	33991085	TGAGTAGCTGGCAAGATTCTCTGCAGCACACGGGTA	31:C>T
HWUSI-EAS1798_0009:3:114:4999:20192#0/2	-	chromosome:AgamP3:2R:1:61545105:1	33995193	GCATTCTTACCAGCAGATACTCCAGGTTGGATCGTA	13:G>C,28:G>T
HWUSI-EAS1798_0009:3:22:9724:13037#0/2	-	chromosome:AgamP3:2R:1:61545105:1	33995193	GCATTCTTACCAGCAGATACTCCAGGTTGGATCGTA	13:G>C,28:G>T
HWUSI-EAS1798_0009:3:24:11698:10019#0/1	-	chromosome:AgamP3:2R:1:61545105:1	34005302	TCAACCCGCAGGCGCCTTTCACCCGCGCCTCATCGT	16:T>C
HWUSI-EAS1798_0009:3:34:11421:18268#0/1	-	chromosome:AgamP3:2R:1:61545105:1	34049224	GGCTTGGCATACAGTCCATCAGGTAGTTCAAGCTCG	34:A>G
HWUSI-EAS1798_0009:3:68:19173:10535#0/1	-	chromosome:AgamP3:2R:1:61545105:1	34049224	GGCTTGGCATACAGTCCATCAGGTAGTTCAAGCTCG	34:A>G
HWUSI-EAS1798_0009:3:120:14436:2589#0/1	+	chromosome:AgamP3:2R:1:61545105:1	34117943	AGGGACGACAAATTTGTTTCGAGAGAGGGAACATTT	18:G>T,22:A>G
HWUSI-EAS1798_0009:3:37:3626:19137#0/1	+	chromosome:AgamP3:2R:1:61545105:1	34123563	GGTGGATCTACCAATGCTGCGCTACGATGCTAGTGC	26:G>A
HWUSI-EAS1798_0009:3:20:19398:7519#0/1	+	chromosome:AgamP3:2R:1:61545105:1	34212669	TAATCATGCCTTTTTGTGGCTGTGAACAGTGCTACC	8:A>C,15:C>G
HWUSI-EAS1798_0009:3:75:17437:19620#0/1	+	chromosome:AgamP3:2R:1:61545105:1	34212669	TAATCATGCCTTTTTGTGGCTGTGAACAGTGCTACC	8:A>C,15:C>G
HWUSI-EAS1798_0009:3:113:13479:9864#0/1	+	chromosome:AgamP3:2R:1:61545105:1	34218881	CCTGAGTCCCGAGCTCAAACGGGAGTCTTCACCTCA	20:A>G
HWUSI-EAS1798_0009:3:9:19780:2666#0/2	-	chromosome:AgamP3:2R:1:61545105:1	34228824	GAAAAAAAACACACCACACGGAAAGAAACAACTTTC
HWUSI-EAS1798_0009:3:110:16849:14412#0/2	-	chromosome:AgamP3:2R:1:61545105:1	34243149	GAAATGAGCGTGAAAGCGAACCGCAAACGAAGCATT
HWUSI-EAS1798_0009:3:32:12076:1402#0/2	-	chromosome:AgamP3:2R:1:61545105:1	34454097	GACAACATATCTGGAGAATTTATTTCGAGTAGTTGT	4:A>G,9:A>G
HWUSI-EAS1798_0009:3:39:1650:13052#0/1	+	chromosome:AgamP3:2R:1:61545105:1	34490827	AGATGTCGAGCGGCCGCAACGACGCCACATGTATGT	13:T>C,22:T>C
HWUSI-EAS1798_0009:3:42:3074:11489#0/1	-	chromosome:AgamP3:2R:1:61545105:1	34762153	AAGCAGTTGCAATCGTCATCGGCATACGCTGCCACG	32:T>C,33:A>G
HWUSI-EAS1798_0009:3:56:15578:3230#0/1	-	chromosome:AgamP3:2R:1:61545105:1	34762153	AAGCAGTTGCAATCGTCATCGGCATACGCTGCCACG	32:T>C,33:A>G
HWUSI-EAS1798_0009:3:81:2341:9680#0/2	+	chromosome:AgamP3:2R:1:61545105:1	34767406	TGTGAACGTTGTACGGATTCATTCACGCCTTTTGCA
HWUSI-EAS1798_0009:3:20:19398:7519#0/2	+	chromosome:AgamP3:2R:1:61545105:1	34786852	CGGAGAAAGAAGATTTATTACCTAAACATACACGTT
HWUSI-EAS1798_0009:3:75:17437:19620#0/2	+	chromosome:AgamP3:2R:1:61545105:1	34786852	CGGAGAAAGAAGATTTATTACCTAAACATACACGTT
HWUSI-EAS1798_0009:3:4:7257:17682#0/2	+	chromosome:AgamP3:2R:1:61545105:1	34797286	CACGGTTGGTTGGATCCGCGTGCACCGCCTGCTGTG	19:A>G
HWUSI-EAS1798_0009:3:77:3888:6725#0/2	+	chromosome:AgamP3:2R:1:61545105:1	34797286	CACGGTTGGTTGGATCCGCGTGCACCGCCTGCTGTG	19:A>G
HWUSI-EAS1798_0009:3:19:5563:4515#0/1	+	chromosome:AgamP3:2R:1:61545105:1	34808036	GTGTGTGTGTGTGTGTGTGTGTGTGGTTCGGTGCA	9:C>T,29:T>G
HWUSI-EAS1798_0009:3:55:9325:5133#0/2	+	chromosome:AgamP3:2R:1:61545105:1	34882603	CTCATTCACGGCGGTAGCTCACGGAAGACAGCAAAT	16:A>G,25:T>A
HWUSI-EAS1798_0009:3:85:14582:1795#0/1	+	chromosome:AgamP3:2R:1:61545105:1	34882604	TCATTCACGGCGGTAGCTCACGGAAGACAGCAAATG	15:A>G,24:T>A
HWUSI-EAS1798_0009:3:2:12238:2455#0/2	-	chromosome:AgamP3:2R:1:61545105:1	34882623	ACGGAAGACAGCAAATGGTCATCCGTCAATGTATGC	30:T>A
HWUSI-EAS1798_0009:3:30:15846:12725#0/2	-	chromosome:AgamP3:2R:1:61545105:1	34882623	ACGGAAGACAGCAAATGGTCATCCGTCAATGTATGC	30:T>A
HWUSI-EAS1798_0009:3:36:2535:19112#0/2	+	chromosome:AgamP3:2R:1:61545105:1	34889127	CTTGTAGCGGGCGTCTCGATCCCTATTTATAAACAT	1:C>T
HWUSI-EAS1798_0009:3:54:11788:11603#0/2	+	chromosome:AgamP3:2R:1:61545105:1	34889243	TAAGATCTCAACCACTAAACCATAAAGAGTTAGAGC
HWUSI-EAS1798_0009:3:103:18057:11351#0/1	-	chromosome:AgamP3:2R:1:61545105:1	34894037	CGAATCCACCACACAGTTGGACGACTTGAGCGAACC
HWUSI-EAS1798_0009:3:56:14699:3778#0/2	-	chromosome:AgamP3:2R:1:61545105:1	34900902	ATAACCAAATTTGAACAACATTTTTTGATAGAACGG	7:C>T,18:T>A
HWUSI-EAS1798_0009:3:11:9313:4575#0/2	+	chromosome:AgamP3:2R:1:61545105:1	35040391	ACCCCCATGCGACAATGCCATGCGGTGGGAAGAGGG	3:G>C
HWUSI-EAS1798_0009:3:31:15584:14482#0/1	+	chromosome:AgamP3:2R:1:61545105:1	35040391	ACCCCCATGCGACAATGCCATGCGGTGGGAAGAGGG	3:G>C
HWUSI-EAS1798_0009:3:94:17231:3075#0/2	+	chromosome:AgamP3:2R:1:61545105:1	35089867	GTGAAATTTGGCACAAGCGCAGCGTGCTTAAGTGGT	11:G>C
HWUSI-EAS1798_0009:3:116:7780:10531#0/1	+	chromosome:AgamP3:2R:1:61545105:1	35137428	CACTCCACCACCACCACCACCACCAACACCACCACC	25:C>A
HWUSI-EAS1798_0009:3:106:14676:15989#0/2	+	chromosome:AgamP3:2R:1:61545105:1	35159784	CTCCGAGTATCCCCCTCAGGCGATCAGATTTTCCTC	5:G>A,6:T>G
HWUSI-EAS1798_0009:3:63:8661:3075#0/1	-	chromosome:AgamP3:2R:1:61545105:1	35178962	TAATGGTACACGATCCTCGCACAAAGGAAAGTTAGT	1:T>G
HWUSI-EAS1798_0009:3:54:17642:1389#0/2	-	chromosome:AgamP3:2R:1:61545105:1	35180562	GTATTGAATGCATTTCAATTATTGCTACCACGAACG	2:T>A,14:A>T
HWUSI-EAS1798_0009:3:93:15498:10851#0/2	+	chromosome:AgamP3:2R:1:61545105:1	35181931	GGCACAATAAGGAAAACCCATCCTGCCATAATTTAG	0:A>G
HWUSI-EAS1798_0009:3:55:16500:5537#0/2	+	chromosome:AgamP3:2R:1:61545105:1	35197082	ACACTTTAATCTGCGCGCCATTCAGGAGCGTGAAAT
HWUSI-EAS1798_0009:3:12:4078:1133#0/2	-	chromosome:AgamP3:2R:1:61545105:1	35207829	GGCCACGGCCATGGTCAACAATCCGGTTGGTGCTGG
HWUSI-EAS1798_0009:3:53:16164:19459#0/2	+	chromosome:AgamP3:2R:1:61545105:1	35218467	CGCGCAACGGAAGCCGAGCGATACCGGTGAGTGTGT	10:T>A,18:T>C
HWUSI-EAS1798_0009:3:89:1172:14745#0/2	-	chromosome:AgamP3:2R:1:61545105:1	35236583	ACTCAAGCACTGCTGAGCGTTCTCTCAAGGACCAAG
HWUSI-EAS1798_0009:3:70:1834:14822#0/2	+	chromosome:AgamP3:2R:1:61545105:1	35280337	AAAAAACAATCTAATGCAATCCAGATGATCGTTTAT	19:C>T
HWUSI-EAS1798_0009:3:17:2526:14372#0/1	+	chromosome:AgamP3:2R:1:61545105:1	35413139	ATTCATGTTCCACAGTCTTACTGCCGTTATTATGCT	22:A>G,26:C>T
HWUSI-EAS1798_0009:3:89:12593:8697#0/1	+	chromosome:AgamP3:2R:1:61545105:1	35421510	ATAATTTCTGCCCCAAATACGGTTGCACAAAAACGG	24:A>G
HWUSI-EAS1798_0009:3:11:16663:2453#0/1	-	chromosome:AgamP3:2R:1:61545105:1	35441607	GATGCTGAATTTGCATTTTTATAGCTTTTTAACATT
HWUSI-EAS1798_0009:3:4:5466:14965#0/1	-	chromosome:AgamP3:2R:1:61545105:1	35445533	GAGCAGAGAGCGGGAAAGCAAAATTGGAGAGAAAGG
HWUSI-EAS1798_0009:3:41:5207:7079#0/2	+	chromosome:AgamP3:2R:1:61545105:1	35494253	ATATTCACACGCGTACAGCTTATCAACGCGTCCTCA	1:C>T,10:C>G
HWUSI-EAS1798_0009:3:101:6230:16784#0/2	-	chromosome:AgamP3:2R:1:61545105:1	35536685	TGCCTCCTAGTGATGGGTAAAGTTGGCAAAAATCCG	30:A>C,34:A>G
HWUSI-EAS1798_0009:3:89:14989:10230#0/2	+	chromosome:AgamP3:2R:1:61545105:1	35543389	ACTTGCTGGCTTATTCTTTTATCTTTTTCTCTTTCC
HWUSI-EAS1798_0009:3:89:15000:10205#0/2	+	chromosome:AgamP3:2R:1:61545105:1	35543389	ACTTGCTGGCTTATTCTTTTATCTTTTTCTCTTTCC
HWUSI-EAS1798_0009:3:109:3253:12847#0/2	+	chromosome:AgamP3:2R:1:61545105:1	35543795	CTGTACCCATATCTGTTCTAATTTGTGATACGTTTG
HWUSI-EAS1798_0009:3:1:1263:8932#0/1	-	chromosome:AgamP3:2R:1:61545105:1	35545554	GATGATGATGATGGGGATGGTTTGGATGATGTGGCT	13:A>T,22:A>G
HWUSI-EAS1798_0009:3:52:17421:3777#0/1	-	chromosome:AgamP3:2R:1:61545105:1	35660282	CTTATATTACTCGGTACTGGTGCTTTTACAATAGCT
HWUSI-EAS1798_0009:3:105:13880:10353#0/1	+	chromosome:AgamP3:2R:1:61545105:1	35691314	TCCAGCGGTGAAACGTTTCGGTCCCAGGCCAAGACA	2:T>C,7:T>G
HWUSI-EAS1798_0009:3:13:9926:7070#0/1	+	chromosome:AgamP3:2R:1:61545105:1	35691314	TCTAGCGGTGAAACGTTTCGGTCCCAGGCCAAGACA	7:T>G
HWUSI-EAS1798_0009:3:116:1058:18997#0/2	-	chromosome:AgamP3:2R:1:61545105:1	35743252	TCCGCCCTACTGCAACGATTGTAGCATAAATTCGCC
HWUSI-EAS1798_0009:3:82:1767:19761#0/2	-	chromosome:AgamP3:2R:1:61545105:1	35743252	TCCGCCCTACTGCAACGATTGTAGCATAAATTCGCC
HWUSI-EAS1798_0009:3:81:16187:15452#0/2	-	chromosome:AgamP3:2R:1:61545105:1	35756438	CTAGTGTTGGTGGGTTGGTTGGTTGGTTGGTTGGTT	9:A>T
HWUSI-EAS1798_0009:3:5:3149:6811#0/2	+	chromosome:AgamP3:2R:1:61545105:1	35762721	ACACACACACACACATTGCCATCAATAAAACGTTCA	4:T>A,6:G>A
HWUSI-EAS1798_0009:3:69:1789:15507#0/1	+	chromosome:AgamP3:2R:1:61545105:1	35831239	ACTATATTTCCTACGCTAATTCCTACGCTAATTCTT	4:A>T,18:T>A
HWUSI-EAS1798_0009:3:91:13110:11299#0/2	-	chromosome:AgamP3:2R:1:61545105:1	35838852	CCGCATCGATGTGTGAACATCCGAACCGCTCTGTTG	25:A>G
HWUSI-EAS1798_0009:3:81:12285:16544#0/2	+	chromosome:AgamP3:2R:1:61545105:1	35897270	CCGAGTCGATGAACACATTTCCGATGACAACCGGGC
HWUSI-EAS1798_0009:3:102:16241:1328#0/1	-	chromosome:AgamP3:2R:1:61545105:1	35920459	GCTGAGAAATGGAATAAAAAGCTGTTTCCGCTCGCT
HWUSI-EAS1798_0009:3:54:17642:1389#0/1	+	chromosome:AgamP3:2R:1:61545105:1	35950945	CACGCACTTTCATTTGTAGCTACATCACAAGGCTGC	2:T>C,29:C>A
HWUSI-EAS1798_0009:3:77:13528:8674#0/1	+	chromosome:AgamP3:2R:1:61545105:1	35950949	CACTTTCATTTGTAGCTACATCACAAGGCTGCTGAT	25:C>A
HWUSI-EAS1798_0009:3:95:6961:8563#0/2	+	chromosome:AgamP3:2R:1:61545105:1	35950955	CATTTGTAGCTACATCACAAGGCTGCTGATGCTGCT	19:C>A
HWUSI-EAS1798_0009:3:45:13601:5812#0/1	-	chromosome:AgamP3:2R:1:61545105:1	35974099	AAAGATGAACATAAGTTCAAAGTGTGTTATCACATC	21:A>G
HWUSI-EAS1798_0009:3:45:13618:5833#0/1	-	chromosome:AgamP3:2R:1:61545105:1	35974099	AAAGATGAACATAAGTTCAAAGTGTGTTATCACATC	21:A>G
HWUSI-EAS1798_0009:3:84:5330:17206#0/1	+	chromosome:AgamP3:2R:1:61545105:1	35979015	GGCGTTTACCAACTGTTTGGTGCACAGTTTCGGAGC	12:A>C,20:C>T
HWUSI-EAS1798_0009:3:99:11992:13176#0/1	+	chromosome:AgamP3:2R:1:61545105:1	35979015	GGCGTTTACCAACTGTTTGGTGCACAGTTTCGGAGC	12:A>C,20:C>T
HWUSI-EAS1798_0009:3:105:16331:17288#0/2	+	chromosome:AgamP3:2R:1:61545105:1	35992376	AAACACAAACACCGCTAGTCAAAAGGGAGAAATTGC	23:G>A
HWUSI-EAS1798_0009:3:93:9962:16122#0/1	+	chromosome:AgamP3:2R:1:61545105:1	36028677	TAAGGAACTTCAACAAGGTGTTGAGCGAGTATGAAC	12:G>A,23:T>A
HWUSI-EAS1798_0009:3:66:1928:2338#0/1	-	chromosome:AgamP3:2R:1:61545105:1	36136817	TGATCACCGACTGAAAATGCCGTGACCAAGTAAGTG	4:G>A,16:T>C
HWUSI-EAS1798_0009:3:7:7624:8151#0/1	-	chromosome:AgamP3:2R:1:61545105:1	36244050	TGAGCCAGTGAGCATCGGACAGGCATTCGGTGTAAG	6:C>G,23:T>C
HWUSI-EAS1798_0009:3:79:12357:19903#0/1	-	chromosome:AgamP3:2R:1:61545105:1	36275314	CCCCTCGGCCCGTGCTGCTGCCCCCCATCACCCATC	23:C>T,27:T>C
HWUSI-EAS1798_0009:3:90:11083:2695#0/2	+	chromosome:AgamP3:2R:1:61545105:1	36277816	GTGTTAGAAGTGGTGCTTACAATTCCTAAATGAACG	0:T>G,13:C>T
HWUSI-EAS1798_0009:3:49:16071:3126#0/1	-	chromosome:AgamP3:2R:1:61545105:1	36357385	TGCATACGAGGTGCGTGTGTTGATAAACGGGCAATT	26:C>G
HWUSI-EAS1798_0009:3:40:11408:18436#0/2	+	chromosome:AgamP3:2R:1:61545105:1	36452080	GCACACGATCGTTGCACAGGAAGTACTTGAAATTCG
HWUSI-EAS1798_0009:3:55:11210:18605#0/2	-	chromosome:AgamP3:2R:1:61545105:1	36484193	TGCACGCCCAGCGAGGAGGTAAAGTTCATCAGCGGT	0:G>T
HWUSI-EAS1798_0009:3:120:3817:6480#0/1	-	chromosome:AgamP3:2R:1:61545105:1	36502632	CGCCAAATTGTTGACAACAGGAAGGACAATCTGATT	3:A>G
HWUSI-EAS1798_0009:3:54:4715:13910#0/2	-	chromosome:AgamP3:2R:1:61545105:1	36502632	CGCCAAATTGTTGACAACAGGAAGGACAATCTGATT	3:A>G
HWUSI-EAS1798_0009:3:41:3246:9015#0/1	-	chromosome:AgamP3:2R:1:61545105:1	36560351	TGTTTGCTTGTTCGCCCTTGCCAGCTGTCCTGTTCG	1:T>C
HWUSI-EAS1798_0009:3:33:8039:19984#0/2	+	chromosome:AgamP3:2R:1:61545105:1	36619252	GTCCGAAAGCGATGCGGGAAAGCTAATGGTTACCCA	20:G>A
HWUSI-EAS1798_0009:3:69:3751:19171#0/1	-	chromosome:AgamP3:2R:1:61545105:1	36681376	TTGCAACATCATACGTACATTAAACGTGCTGTGTCA
HWUSI-EAS1798_0009:3:65:19198:3396#0/1	-	chromosome:AgamP3:2R:1:61545105:1	36695922	AACTAGCAAAGCACGGTCATAAATTAATATGCAAAT
HWUSI-EAS1798_0009:3:15:10001:1104#0/1	+	chromosome:AgamP3:2R:1:61545105:1	36706362	TTTTCCCATTTCCGATACGGCCTGATCGCCTGCGAA
HWUSI-EAS1798_0009:3:93:9249:4928#0/2	-	chromosome:AgamP3:2R:1:61545105:1	36722694	AAGAATCCTCAATCTATCCGTTAAAAACGTAAACAC	35:C>A
HWUSI-EAS1798_0009:3:110:18831:11489#0/2	-	chromosome:AgamP3:2R:1:61545105:1	36723419	ACATTCGGCTTCCCATTTGCTGGTGAAAAGCATTTA
HWUSI-EAS1798_0009:3:76:8424:4343#0/2	+	chromosome:AgamP3:2R:1:61545105:1	36728275	CTTTAAATCCAACCAACATTTAAACATCTACTTTTT
HWUSI-EAS1798_0009:3:109:1607:8054#0/2	+	chromosome:AgamP3:2R:1:61545105:1	36846791	CGCGTCCAAGTGCACTGAAATACATCGGAATCTATT	8:C>A,14:T>C
HWUSI-EAS1798_0009:3:71:11090:11330#0/1	-	chromosome:AgamP3:2R:1:61545105:1	36852686	GCTGGGTCAGTACGAGACGGCCGAATCGCTGTACCA	29:C>T
HWUSI-EAS1798_0009:3:23:11623:12630#0/2	-	chromosome:AgamP3:2R:1:61545105:1	36972706	CGACGGCCTGCGTTGACAATTATGACACCCGCGCTG
HWUSI-EAS1798_0009:3:119:6901:6700#0/2	-	chromosome:AgamP3:2R:1:61545105:1	36991101	TCATTTTACAATTTTCTATCCTCTTTTATTCATTTT
HWUSI-EAS1798_0009:3:36:3638:3459#0/2	+	chromosome:AgamP3:2R:1:61545105:1	37003194	CCTGCACGACGGTGTGATTAATTAAAGTGTCATTGA
HWUSI-EAS1798_0009:3:92:12968:6590#0/2	+	chromosome:AgamP3:2R:1:61545105:1	37063700	CCAGCACAAAAAGAGGGAACAAATGTGAGCGCAAAC	27:T>A
HWUSI-EAS1798_0009:3:30:12235:2281#0/1	-	chromosome:AgamP3:2R:1:61545105:1	37144389	GAATGATGAGTGCCTTCTCGCTGTATTCTTCCCAGC	1:A>G,33:G>A
HWUSI-EAS1798_0009:3:44:2840:2244#0/1	-	chromosome:AgamP3:2R:1:61545105:1	37144389	GAATGATGAGTGCCTTCTCGCTGTATTCTTCCCAGC	1:A>G,33:G>A
HWUSI-EAS1798_0009:3:75:13018:12644#0/2	+	chromosome:AgamP3:2R:1:61545105:1	37197704	ATGGTGCGTTTCATTGAGAAGCAGATTCTAGACGCC
HWUSI-EAS1798_0009:3:88:9794:11267#0/2	+	chromosome:AgamP3:2R:1:61545105:1	37197704	ATGGTGCGTTTCATTGAGAAGCAGATTCTAGACGCC
HWUSI-EAS1798_0009:3:106:8736:4364#0/1	-	chromosome:AgamP3:2R:1:61545105:1	37211085	TACGATGGATCATCTATTATCATTAGCTACAACCAT
HWUSI-EAS1798_0009:3:49:14023:2279#0/1	-	chromosome:AgamP3:2R:1:61545105:1	37213118	CGGATTCCGGATGATGCAGGGCGAACCTACCTTCCG	31:C>T,35:A>C
HWUSI-EAS1798_0009:3:66:10184:18306#0/2	-	chromosome:AgamP3:2R:1:61545105:1	37213118	CGGATTCCGGATGATGCAGGGCGAACCTACCTTCCG	31:C>T,35:A>C
HWUSI-EAS1798_0009:3:3:9236:3755#0/1	-	chromosome:AgamP3:2R:1:61545105:1	37216197	TCCGATACATTTGATGCTAAATCGATTTTATATGGC
HWUSI-EAS1798_0009:3:40:17411:8809#0/2	-	chromosome:AgamP3:2R:1:61545105:1	37289725	TAGCGTAAAATAGTTCGGCACCTGCGATACCAGCCC
HWUSI-EAS1798_0009:3:15:9442:17896#0/1	+	chromosome:AgamP3:2R:1:61545105:1	37338467	AACTACTCCCACTTCTTGGCTGGTTTAGCAATATCT	9:T>C,11:A>C
HWUSI-EAS1798_0009:3:49:4025:2420#0/2	-	chromosome:AgamP3:2R:1:61545105:1	37383744	ACGAACAATGAAGCTGCAGCAGAAATCGCACTCCTA	29:G>A
HWUSI-EAS1798_0009:3:113:7673:19424#0/1	+	chromosome:AgamP3:2R:1:61545105:1	37384102	CAAACAAACAAAATGAAGCTGCTATCCATAAGCAAC
HWUSI-EAS1798_0009:3:113:6736:14841#0/1	+	chromosome:AgamP3:2R:1:61545105:1	37384472	TTCCAGTTTCGGCCATTATTCCAACCAATGCCAAAA	32:G>A
HWUSI-EAS1798_0009:3:3:16364:2058#0/2	-	chromosome:AgamP3:2R:1:61545105:1	37384480	TCGGCCATTATTCCAACCAATGCCGAAAACCTCGCC
HWUSI-EAS1798_0009:3:39:16238:6942#0/1	-	chromosome:AgamP3:2R:1:61545105:1	37384543	GTGATCCTGACCATAAAAGACAGGAATGTCCGCGAG
HWUSI-EAS1798_0009:3:58:10689:20120#0/1	-	chromosome:AgamP3:2R:1:61545105:1	37384543	GTGATCCTGACCATAAAAGACAGGAATGTCCGCGAG
HWUSI-EAS1798_0009:3:119:19061:9584#0/1	-	chromosome:AgamP3:2R:1:61545105:1	37384965	GGCCTAGGTAATCAGCAACTCACATCATTGGGCCAT
HWUSI-EAS1798_0009:3:76:4670:11978#0/1	-	chromosome:AgamP3:2R:1:61545105:1	37385031	AACGTTACTCATTCGTTTATTATACTGCTCAAACAT	7:C>T,21:T>G
HWUSI-EAS1798_0009:3:44:10063:12605#0/1	+	chromosome:AgamP3:2R:1:61545105:1	37386534	TATTTTTCAAAAACTGCTTCTCCTAGTGAATTTAAC	31:C>T,32:G>T
HWUSI-EAS1798_0009:3:51:7375:12885#0/2	+	chromosome:AgamP3:2R:1:61545105:1	37386929	CCTTTTAAAAGATGGTGTTGTCTATCGTGAATCTCC
HWUSI-EAS1798_0009:3:86:8895:3319#0/2	+	chromosome:AgamP3:2R:1:61545105:1	37387258	GATCGAAAAAAAAGTATATTTTGGTGATAATTGATT	26:G>A
HWUSI-EAS1798_0009:3:40:12694:17185#0/2	+	chromosome:AgamP3:2R:1:61545105:1	37387768	CTGAGAACATAACGAGGTCTCAAGAAACAAACATGG
HWUSI-EAS1798_0009:3:68:17996:9024#0/2	+	chromosome:AgamP3:2R:1:61545105:1	37410717	GTAGTAGTAATGGCAGTAGTAGTAATAGTAGTAGTA	9:G>A,13:T>C
HWUSI-EAS1798_0009:3:107:18074:14473#0/2	-	chromosome:AgamP3:2R:1:61545105:1	37486958	CAGGTGAACTAATAAACGTAAAAGTTCAATTGCATC	29:C>A
HWUSI-EAS1798_0009:3:35:14510:16372#0/1	+	chromosome:AgamP3:2R:1:61545105:1	37539552	CGTAACGGCGTGAATGTTGCCCATTCATGTTAATTA
HWUSI-EAS1798_0009:3:66:16551:11581#0/2	-	chromosome:AgamP3:2R:1:61545105:1	37639933	AATAAAACCTCCAAACGAGTAAAACACTGCGAGTGT
HWUSI-EAS1798_0009:3:101:12953:16999#0/2	-	chromosome:AgamP3:2R:1:61545105:1	37726485	TCCCACTCCATGGCTTTCGTCGAAGCAATTCACACA	29:C>T
HWUSI-EAS1798_0009:3:38:7409:3268#0/2	-	chromosome:AgamP3:2R:1:61545105:1	37726485	TCCCACTCCATGGCTTTCGTCGAAGCAATTCACACA	29:C>T
HWUSI-EAS1798_0009:3:110:19339:4673#0/2	-	chromosome:AgamP3:2R:1:61545105:1	37737946	GCTCGATCGCACACCCAGTAGGTCGTACCGTAGATG	33:C>T
HWUSI-EAS1798_0009:3:103:7506:3760#0/2	-	chromosome:AgamP3:2R:1:61545105:1	37821255	GTATATGTACAAAAACAATTAAAATCCTGTTCCCAT	12:T>A,17:C>T
HWUSI-EAS1798_0009:3:55:4743:2672#0/1	-	chromosome:AgamP3:2R:1:61545105:1	37821290	TGTTTTTGTCCGCATCGACGCCGTGAAACCCGCTTT
HWUSI-EAS1798_0009:3:46:7881:11719#0/2	+	chromosome:AgamP3:2R:1:61545105:1	37832989	TATTTATTTGAAATGATTCGTGCAGAACATTCTGAT	0:C>T,11:T>A
HWUSI-EAS1798_0009:3:36:3638:3459#0/1	+	chromosome:AgamP3:2R:1:61545105:1	37891764	CTTTTCGCGCAGCGCCGGACACTCGGGGCAGGCGGG	21:G>C
HWUSI-EAS1798_0009:3:82:13600:20124#0/2	+	chromosome:AgamP3:2R:1:61545105:1	37942732	TACCTCGCTCTCGATTACTTTCACGACGCTGGTTTT	15:C>T
HWUSI-EAS1798_0009:3:118:12529:3559#0/1	-	chromosome:AgamP3:2R:1:61545105:1	37968926	GTCGGATAGCGACCCGGTGAAGCTGATCGGCGACGG
HWUSI-EAS1798_0009:3:14:19716:13031#0/1	+	chromosome:AgamP3:2R:1:61545105:1	37980597	ATACGACCACACAAAACTGACCCTGAACGCGAAGGC
HWUSI-EAS1798_0009:3:52:6188:15712#0/2	-	chromosome:AgamP3:2R:1:61545105:1	38008885	GTTCCGATTACTGTACTTTCCGCACAGGTAAGGAGA	7:C>T
HWUSI-EAS1798_0009:3:105:2038:5474#0/1	+	chromosome:AgamP3:2R:1:61545105:1	38030205	AATTCGGGAGAGACAAACACCGGGATGATCGATGGC
HWUSI-EAS1798_0009:3:105:13880:10353#0/2	+	chromosome:AgamP3:2R:1:61545105:1	38040066	CACCGGGGCACATCCGAATGCATTGGGGCAACACGC	20:T>C
HWUSI-EAS1798_0009:3:13:9926:7070#0/2	+	chromosome:AgamP3:2R:1:61545105:1	38040066	CACCGGGGCACATCCGAATGCATTGGGGCAACACGC	20:T>C
HWUSI-EAS1798_0009:3:28:10864:8876#0/2	+	chromosome:AgamP3:2R:1:61545105:1	38054768	GTCCCGCTGCTTTTTTGGAGGTTGGAACGCGTAATG	3:T>C,23:T>G
HWUSI-EAS1798_0009:3:110:13453:16365#0/1	+	chromosome:AgamP3:2R:1:61545105:1	38105120	GCTGCTGAGATGGCAAATGGCGTCCATTAATTGATC	23:T>C
HWUSI-EAS1798_0009:3:92:10760:9673#0/1	+	chromosome:AgamP3:2R:1:61545105:1	38165471	GGCATTTCGCAGTGTGTGTGTGTGTGTGTGTGTGTG	1:C>G,31:A>G
HWUSI-EAS1798_0009:3:119:3043:17878#0/2	+	chromosome:AgamP3:2R:1:61545105:1	38175488	CGGACGACTCCTACTTCGCGCAGAACTAGTGGTTCG	11:G>T,15:C>T
HWUSI-EAS1798_0009:3:83:10003:4593#0/2	+	chromosome:AgamP3:2R:1:61545105:1	38187395	GGACTGCAAGAACCCACTGTCGGTGACGATTCTGAT	15:G>A
HWUSI-EAS1798_0009:3:114:4993:2056#0/2	+	chromosome:AgamP3:2R:1:61545105:1	38188739	TTCGTCTTCTTTTTTGTTTGCAGTACATTACATAAT	11:A>T,29:G>A
HWUSI-EAS1798_0009:3:8:1638:3283#0/2	+	chromosome:AgamP3:2R:1:61545105:1	38193009	GAAAGGCAAAGGTCGGGTTTGTTTTGCATAAATCGT	4:T>G,12:C>T
HWUSI-EAS1798_0009:3:47:16039:18727#0/1	+	chromosome:AgamP3:2R:1:61545105:1	38223810	GTGAGGACTTCTTCTTCTTCTTCTTTTGGCTCAACA	4:A>G
HWUSI-EAS1798_0009:3:119:5923:1398#0/1	-	chromosome:AgamP3:2R:1:61545105:1	38366714	AAGTAGAACTACCTGGCACCGGTATCGATTTTACTT	28:G>A
HWUSI-EAS1798_0009:3:28:2034:16223#0/1	+	chromosome:AgamP3:2R:1:61545105:1	38391824	AGATCCGCCACCCACCAGCACGTATCCGTACTTTCT
HWUSI-EAS1798_0009:3:91:7100:19732#0/2	-	chromosome:AgamP3:2R:1:61545105:1	38394146	AACGCGCTATCTCTGTCGAACGGAAAAGTGCATCAG
HWUSI-EAS1798_0009:3:28:2392:9821#0/1	-	chromosome:AgamP3:2R:1:61545105:1	38473317	GTAAAGAGATATCGTTTAACATTCATTGCACATATT
HWUSI-EAS1798_0009:3:72:8084:9079#0/1	-	chromosome:AgamP3:2R:1:61545105:1	38524871	TGCCGACACGACGGCAATGCAAGATTCGTGCGAGTG
HWUSI-EAS1798_0009:3:92:17377:12898#0/1	-	chromosome:AgamP3:2R:1:61545105:1	38524871	TGCCGACACGACGGCAATGCAAGATTCGTGCGAGTG
HWUSI-EAS1798_0009:3:20:12211:1917#0/1	-	chromosome:AgamP3:2R:1:61545105:1	38554372	CGTAAAGCACCGTGGTATCATGTATACCACGTCAAA	29:A>G
HWUSI-EAS1798_0009:3:82:13567:15176#0/1	-	chromosome:AgamP3:2R:1:61545105:1	38563963	ACCATTCGAGACGGCACAATGGGGTTTTTGCGGTGC
HWUSI-EAS1798_0009:3:6:11041:11389#0/2	+	chromosome:AgamP3:2R:1:61545105:1	38660484	GCTGGGATCGTTGGCCGGTAGGTGCAGGCGCATTCC	28:T>C
HWUSI-EAS1798_0009:3:91:15692:1993#0/2	+	chromosome:AgamP3:2R:1:61545105:1	38668443	CCTCAGAAACATTTTGACCGTGTAGCGCGCAGGACG
HWUSI-EAS1798_0009:3:48:4535:1383#0/1	+	chromosome:AgamP3:2R:1:61545105:1	38680072	CTGCTCGCGAGTACGCGCGCGGATCGTCGTTTGCGG
HWUSI-EAS1798_0009:3:66:9684:19205#0/2	-	chromosome:AgamP3:2R:1:61545105:1	38687536	AATTACAGAGGTTTCAAGTGAATGAGAGGTCCATAC	10:A>G,21:A>C
HWUSI-EAS1798_0009:3:116:12167:14069#0/1	-	chromosome:AgamP3:2R:1:61545105:1	38744309	TTAGACGGTGTGTGAAAGGGATAGCGTGTTGTGGGT	4:C>T
HWUSI-EAS1798_0009:3:117:16035:16214#0/1	+	chromosome:AgamP3:2R:1:61545105:1	38753571	GTTTGGCGGAGCTGATCGATTTCCGGTTCATAGCGA
HWUSI-EAS1798_0009:3:66:1928:2338#0/2	+	chromosome:AgamP3:2R:1:61545105:1	38769056	GGCGACTGCCAAGCGTTCAATCGCACCGACCAGTGT	8:T>C
HWUSI-EAS1798_0009:3:114:11122:15198#0/1	+	chromosome:AgamP3:2R:1:61545105:1	38926935	TGAAGGTTGGTCTTTGCTTCGGCAAGCGGTATTGAT	7:C>T,28:A>G
HWUSI-EAS1798_0009:3:17:9946:14394#0/2	+	chromosome:AgamP3:2R:1:61545105:1	38926935	TGAAGGTTGGTCTTTGCTTCGGCAAGCGGTATTGAT	7:C>T,28:A>G
HWUSI-EAS1798_0009:3:17:4764:10142#0/1	+	chromosome:AgamP3:2R:1:61545105:1	38984139	TATCCCTGACATTGTCCCCTTAAGGGCGAGCGCACC	1:G>A
HWUSI-EAS1798_0009:3:110:12472:12916#0/2	-	chromosome:AgamP3:2R:1:61545105:1	38996210	TGCACAAACAAACGCTTGACAGTGCGCTAATTAATT	11:T>C,20:C>T
HWUSI-EAS1798_0009:3:10:6631:18815#0/2	-	chromosome:AgamP3:2R:1:61545105:1	39043848	CAATTGTTGCATCTTACGGATGCATTCCACCAGACA	2:G>A,21:C>T
HWUSI-EAS1798_0009:3:6:4022:17359#0/2	+	chromosome:AgamP3:2R:1:61545105:1	39102004	AGTTACAACAGCAGCAGCAACAACAACAGCAACAGC	2:C>T,3:A>T
HWUSI-EAS1798_0009:3:11:15355:2161#0/1	-	chromosome:AgamP3:2R:1:61545105:1	39111523	GTTTCCTCTCCGGTCGAGGTGTTCCTGTTGAGCGTA	17:C>G,35:C>G
HWUSI-EAS1798_0009:3:49:8734:9269#0/2	-	chromosome:AgamP3:2R:1:61545105:1	39111523	GTTTCCTCTCCGGTCGAGCTGTTCCTGTTGAGCGTA	35:C>G
HWUSI-EAS1798_0009:3:65:10467:7675#0/1	-	chromosome:AgamP3:2R:1:61545105:1	39111523	GTTTCCTCTCCGGTCGAGCTGTTCCTGTTGAGCGTA	35:C>G
HWUSI-EAS1798_0009:3:48:6946:12456#0/1	-	chromosome:AgamP3:2R:1:61545105:1	39176429	CCGTGACTGATTGGTTGGTTGGAATTTTTAGTGAGT
HWUSI-EAS1798_0009:3:118:11130:2156#0/1	-	chromosome:AgamP3:2R:1:61545105:1	39247211	AGAGCAAGCGAACGAGGGAATTCGGTGGCTTACGAC
HWUSI-EAS1798_0009:3:9:18566:16053#0/1	+	chromosome:AgamP3:2R:1:61545105:1	39257413	AGAACTCCCCAACCCAGGGAGCAGGGATTGCCTTTT	6:T>C
HWUSI-EAS1798_0009:3:90:9875:11969#0/1	+	chromosome:AgamP3:2R:1:61545105:1	39291036	TTCTTTACGTTTGTGGAGAATCTCCTTGCTACCCGC	4:C>T
HWUSI-EAS1798_0009:3:17:5377:8389#0/1	-	chromosome:AgamP3:2R:1:61545105:1	39320294	TAAAGTATTCCATTTTATGGCGCTCAATGGCGGCCC
HWUSI-EAS1798_0009:3:34:11420:5994#0/1	+	chromosome:AgamP3:2R:1:61545105:1	39374753	TGGATTGGTTTTAGACGGTATGGGACAGTATAATAG	26:G>A
HWUSI-EAS1798_0009:3:59:15408:9147#0/1	-	chromosome:AgamP3:2R:1:61545105:1	39375672	GGCATCAATCGATAATGAAGTGCATTGTTAGAGTTG	2:C>T
HWUSI-EAS1798_0009:3:117:9949:19191#0/2	+	chromosome:AgamP3:2R:1:61545105:1	39410807	TGGTTATAACAACGGGAACGCACAATACCCCTACGG
HWUSI-EAS1798_0009:3:46:9201:18122#0/2	+	chromosome:AgamP3:2R:1:61545105:1	39410807	TGGTTATAACAACGGGAACGCACAATACCCCTACGG
HWUSI-EAS1798_0009:3:94:9819:17164#0/1	-	chromosome:AgamP3:2R:1:61545105:1	39450789	TCTGATGAATTTGGCCACCGATTTTAGCTCCTCTTC
HWUSI-EAS1798_0009:3:40:5632:2024#0/2	+	chromosome:AgamP3:2R:1:61545105:1	39471009	ATGCCTTTCTAAAATGCTGCTCCTGGACACAGACCA	34:A>C,35:C>A
HWUSI-EAS1798_0009:3:110:11896:1907#0/1	+	chromosome:AgamP3:2R:1:61545105:1	39511322	TAAGGAACTGGGCGGACGAAAGATGAAGAGTTTAGA	5:C>A,13:A>G
HWUSI-EAS1798_0009:3:13:11145:18811#0/2	+	chromosome:AgamP3:2R:1:61545105:1	39550365	TTCGAGCAAAACCAAACACAAACAACAAAAAGCTAA	7:T>A,18:G>C
HWUSI-EAS1798_0009:3:67:1651:13282#0/2	-	chromosome:AgamP3:2R:1:61545105:1	39564964	TCCGTTGATTGTAGTTATGATTTTTGTAGCCATTTT	24:C>T
HWUSI-EAS1798_0009:3:108:18062:5278#0/1	+	chromosome:AgamP3:2R:1:61545105:1	39568635	AGATTTTTAACATTTTGCTTAAGGTGTTCGACTTTA	27:C>T,30:T>A
HWUSI-EAS1798_0009:3:59:16738:9790#0/1	-	chromosome:AgamP3:2R:1:61545105:1	39621449	TTATACATGGTGCAAGTGATTCACCATTGCGCACCA	13:G>A,33:G>A
HWUSI-EAS1798_0009:3:118:13018:9488#0/1	-	chromosome:AgamP3:2R:1:61545105:1	39746113	AAGTGGGCGGCAGAATGTATGGCAAATTGAATTGTT	28:T>C,35:G>A
HWUSI-EAS1798_0009:3:80:14570:16017#0/1	+	chromosome:AgamP3:2R:1:61545105:1	39778150	AAATTAATTAACCGTAAAAACAGCTTTTCTATCGCT
HWUSI-EAS1798_0009:3:31:11248:5351#0/1	-	chromosome:AgamP3:2R:1:61545105:1	39779832	GTCCGAAATACAAACAGGGTGTTTCTGGTGTGCCTA	1:C>T,26:G>A
HWUSI-EAS1798_0009:3:54:18960:12675#0/2	-	chromosome:AgamP3:2R:1:61545105:1	39813756	GTACAAGTTAACGACTGTACCACCAGACCGGCTCCT	26:G>A,31:G>A
HWUSI-EAS1798_0009:3:88:12895:1296#0/2	+	chromosome:AgamP3:2R:1:61545105:1	39831306	TGGGAGTGCCTGGGCGTAGCCGGCGGGGCGGAATGA
HWUSI-EAS1798_0009:3:111:19490:2100#0/2	+	chromosome:AgamP3:2R:1:61545105:1	39883829	TATGAATACAGATAATAATGACTTTTATTGTGCTTC
HWUSI-EAS1798_0009:3:82:5404:6854#0/1	+	chromosome:AgamP3:2R:1:61545105:1	39946804	GAAGCGAGCGAGGCATGATGGGCGTGCAACGAAATG
HWUSI-EAS1798_0009:3:99:17179:19664#0/1	+	chromosome:AgamP3:2R:1:61545105:1	39960715	ACAAAGAACTTGTTCAAGAACACAACTAAGAATTAA	0:T>A,13:A>T
HWUSI-EAS1798_0009:3:53:8732:17139#0/1	-	chromosome:AgamP3:2R:1:61545105:1	39964821	ACGACAACACCCTCTAAACCATTCAACATCATAACG	12:T>C,15:T>A
HWUSI-EAS1798_0009:3:37:5647:2790#0/2	+	chromosome:AgamP3:2R:1:61545105:1	39998739	CTGGACAAACTCCTGTCAAACTACTGAAACCCTTCC
HWUSI-EAS1798_0009:3:95:13893:3268#0/1	+	chromosome:AgamP3:2R:1:61545105:1	40013673	CTTCTTCTTCTTCTTGACGAGAGGGGATGTATCCTC	11:A>T,12:T>C
HWUSI-EAS1798_0009:3:84:17627:12151#0/1	+	chromosome:AgamP3:2R:1:61545105:1	40065018	ATTTGGTTAAAAAGTGCGAACGGTGAAAAAAACCGC	31:T>A,32:A>C
HWUSI-EAS1798_0009:3:26:1782:10341#0/2	+	chromosome:AgamP3:2R:1:61545105:1	40069299	AGATTTCATGTGCCATTAGGTAGATTTGCCGATTGT
HWUSI-EAS1798_0009:3:39:5476:6120#0/2	+	chromosome:AgamP3:2R:1:61545105:1	40082782	GCAATTTTTGTCATCTCGATTCGACGAATGCCTGAC	6:C>T
HWUSI-EAS1798_0009:3:3:6031:5845#0/2	+	chromosome:AgamP3:2R:1:61545105:1	40091477	ACCTTCACCAGATGCGCAAAGAAAGCGTTCCGATTT	18:G>A,19:G>A
HWUSI-EAS1798_0009:3:42:3141:12739#0/2	+	chromosome:AgamP3:2R:1:61545105:1	40091477	ACCTTCACCAGATGCGCAAAGAAAGCGTTCCGATTT	18:G>A,19:G>A
HWUSI-EAS1798_0009:3:26:9280:19252#0/1	-	chromosome:AgamP3:2R:1:61545105:1	40122856	CCCATTCGGGTATCAAATTATGGCGATAAATATTGG	16:G>A
[truncated: 1,159 more rows]
